# Supplementary material for: Mixotrophic chain elongation with syngas and lactate as electron donors
Source: Microb Biotechnol. 2022 Nov 15;16(2):322–36. doi: 10.1111/1751-7915.14163 (PMC9871530; doi:10.1111/1751-7915.14163)
Supplement: Supplementary file 1 — Data S1 [file MBT2-16-322-s001.xlsx]

## Sheet: metadata for amplicon
unique sample identifier	sample with amplicon data	dd.mm.yyyy	hh:mm	d	bara	degree_C	bara	degree_C	bara	-	mV	h	d	RPM	mL	-	mL	-	mL	mL	mL	mL O2/L/d	-	%	%	%	%	%	%	%	%	mg/L	mg/L	mg/L	mg/L	mg/L	mg/L	mg/L	mg/L	mg/L	mg/L	mg/L	mg/L	mg/L	mg/L	mg/L	mg/L	mg/L	-
General_code	Main_code	Date	Sampling_hour	Time	Pressure_reactor	T_reactor	Room_pressure	T_room	Adj_Pressure	pH	ORP	Interm	HRT	Stirring	HPLC-OD_sampled	GC_sampled	Cell_pellets	GB_Change	Gas_vol	Liq_vol	GB_vol	O2_contamination	OD600_robust	Fraction_He	Fraction_H2	Fraction_CO2	Fraction_C2H4	Fraction_O2	Fraction_N2	Fraction_CH4	Fraction_CO	C_mgL_Formate	C_mgL_Acetate	C_mgL_Ethanol	C_mgL_Lactate	C_mgL_n-Butyrate	C_mgL_n-Caproate	C_mgL_n-Hexanol	C_mgL_Propionate	C_mgL_n-Valerate	C_mgL_n-Propanol	C_mgL_i-Butyrate	C_mgL_n-Butanol	C_mgL_n-Caprylate	C_mgL_i-Caproate	C_mgL_n-Pentanol	C_mgL_i-Valerate	C_mgL_n-Heptanoate	Reactor
MF12-29-04-20-16:00	29-04-20-R3.1 DBFZ-MF12-inoc	2020-04-29	16:00:00	0	1.059	32	0.989	27.7	1.04052	6.77	-431.9	24	14	300	1.5	trip	6	n	18722.3	1000	16740		18.4	1.17544	27.8097	16.5811	0.014512	0	22.9193	0.0521206	26.5772	0	13063.9	0	0	0	0	0	0	0	0	0	0	0	0	0	0	0	MF12
MF12-29-05-20-08:45	29-05-20-MF12	2020-05-29	08:45:00	29.6979	1.085	32	1.011	26.2	1.07664	5.98	-530	24	14	200	1.5	trip	6	n	16122.9	1000	14140.6	11.887	1.68	2.10175	30.4089	34.5112	0.0024998	0	21.4276	0.221215	6.2861	15.8927	12396	0	0	4956.86	679.899	0	1671.57	318.36	212.133	20.5031	0	49.9855	185.86	0	0	0	MF12
MF12-09-10-20-18:45	09-10-20-MF12	2020-10-09	18:45:00	15.1215	1.073	32	1.003	24.7	1.07509	5.97	-457.9	84	14	200	1.5	trip	6	n	17705.7	1000	15417.1	9.63631	1.525	3.06606	26.0873	43.4606	0	0	26.8099	0.348982	0.227133	76.3773	11115	0	24.1474	2849.67	2280.4	0	925.331	676.878	0	1357.04	0	329.707	53.7881	0	25.3914	423.234	MF12
MF12-13-10-20-07:35	13-10-20-MF12	2020-10-13	07:35:00	18.6562	1.07	32	0.999	25.7	1.06515	6.11	-429.9	84	14	200	1.5	trip	6	n	16648.1	1000	14359.5	13.0861	1.13	3.25732	22.2318	44.38	0	0	29.5494	0.581398	0	43.6828	10775.5	0	27.6916	3129.49	2051.94	0	711.373	716.635	0	1071.93	0	405.785	28.167	0	47.3823	249.988	MF12
MF12-16-10-20-16:30	16-10-20-MF12	2020-10-16	16:30:00	22.0278	1.076	32	1.002	26.1	1.06837	6.15	-390.5	84	14	200	1.5	trip	6	n	21273.3	1000	18984.7	6.68733	1.055	2.43063	32.5752	20.423	0	0	18.5452	0.117099	25.9088	52.2958	10820.3	0	21.0164	3432.31	1995.02	0	605.863	641.235	0	906.977	224.205	182.784	39.6392	171.509	25.4064	217.125	MF12
MF12-20-10-20-07:35	20-10-20-MF12	2020-10-20	07:35:00	25.6562	1.074	32	1	25.6	1.06983	6.06	-417.9	84	14	200	1.5	trip	6	n	20767	1000	18478.4	9.17851	1.42	2.48773	32.8583	27.9457	0	0	19.5955	0.182422	16.9303	6.11599	10745.3	0	24.6319	3219.64	2337.45	0	447.946	514.924	0	1102.02	154.82	187.386	14.7191	0	49.7132	233.935	MF12
MF12-23-10-20-15:30	23-10-20-MF12	2020-10-23	15:30:00	28.9861	1.071	32	0.997	25.8	1.06546	6.06	-414.1	84	14	200	1.5	trip	6	n	20540	1000	18251.4	13.1562	1.505	2.51302	32.5292	34.7793	0	0	20.6076	0.24623	9.32465	81.6814	11042.6	0	46.5113	3353.12	2664.46	57.1297	366.41	471.349	0	1213.51	0	408.814	94.0708	72.7742	90.9693	265.81	MF12
MF12-27-10-20-07:30	27-10-20-MF12	2020-10-27	07:30:00	32.6528	1.064	32	0.994	25.3	1.06193	6	-406.6	84	14	200	1.5	trip	6	n	19299.9	1000	17011.3	8.65536	1.485	2.67199	31.2034	41.5409	0	0	22.5451	0.351919	1.68674	46.8873	11009.2	0	46.875	3395.29	2547	0	212.167	320.432	0	1126.56	62.7566	323.028	52.5933	0	49.3679	203.753	MF12
MF12-30-10-20-16:40	30-10-20-MF12	2020-10-30	16:40:00	36.0347	1.081	32	1.009	24.2	1.0866	6.04	-423.9	84	14	200	1.5	dup	6	n	17229.1	1000	14940.5	9.76147	1.24	2.98725	25.498	44.8631	0	0	26.1028	0.548787	0	87.4249	10894.8	0	21.0135	4258.33	2736.64	140.683	166.745	273.421	0	568.994	117.327	370.149	95.7011	0	87.6758	206.193	MF12
MF12-03-11-20-08:50	03-11-20-MF12	2020-11-03	08:50:00	39.7083	1.086	32	1.008	25.7	1.08111	6.1	-417.9	84	14	200	1.5	dup	6	n	16740.5	1000	14451.9	10.6345	0.99	3.06792	23.0602	45.095	0	0	27.7921	0.984706	0	53.0265	10606.7	0	15.7971	3938.53	2473.41	0	136.095	238.458	58.8796	919.21	0	257.015	52.0478	0	34.3799	127.674	MF12
MF12-06-11-20-15:40	06-11-20-MF12	2020-11-06	15:40:00	42.9931	1.086	32	1.014	24.9	1.0867	6.14	-387.9	84	14	200	1.5	dup	6	n	21533	1000	19244.5	10.7131	0.885	2.47553	32.3388	19.8261	0	0	18.0297	0.233853	27.0961	33.3879	10798.7	0	15.3122	4358.73	2214.62	0	121.944	198.38	0	726.173	100.993	116.728	61.0616	29.7664	20.7023	98.568	MF12
MF12-10-11-20-09:00	10-11-20-MF12	2020-11-10	09:00:00	46.7153	1.088	32	1.011	24.4	1.09221	6.13	-413.9	84	14	200	1.5	dup	6	n	22673.5	1000	20384.9	1.35679	0.995	2.3472	30.235	22.2958	0	0	17.3132	0.419702	26.6321	26.7158	10710.2	0	14.4568	4366.84	2296.19	221.915	120.405	150.402	172.003	703.12	39.922	300.67	12.1579	0	15.6698	112.002	MF12
MF12-01-06-20-11:15	01-06-20-MF12	2020-06-01	11:15:00	32.8021	1.075	32	1.004	26.9	1.06186	5.94	-441.8	24	14	200	1.5	trip	6	n	11930.5	1000	9948.17	11.0537	1.385	2.83603	16.9449	39.1482	0.00289211	0	30.03	0.478955	2.3149	0	13321.4	0	154.736	5080.21	1134.08	0	1261.02	378.988	0	49.075	130.361	0	0	117.169	37.7627	101.663	MF12
MF12-13-11-20-15:45	13-11-20-MF12	2020-11-13	15:45:00	49.9965	1.08	32	1.003	23.5	1.09052	6.11	-431.9	84	14	200	1.5	dup	6	n	21645.8	1000	19357.2	9.0065	1.175	2.45455	31.1345	29.2718	0	0	18.7929	0.604904	17.7413	4.37907	10286.9	0	21.8998	3960.79	2667.85	0	72.0204	113.554	0	790.015	115.276	303.373	19.6095	0	29.7401	109.984	MF12
MF12-17-11-20-08:50	17-11-20-MF12	2020-11-17	08:50:00	53.7083	1.086	32	1.013	25.2	1.0846	5.93	-443.9	84	14	200	1.5	dup	6	n	20297.4	1000	18008.8	7.89416	1.44	2.61313	31.0013	40.5793	0	0	20.7008	0.770408	4.33509	26.3052	10889.2	0	18.9728	3612.28	3100.98	121.165	77.2537	81.4753	0	1139.78	124.595	339.516	15.2931	0	51.7242	79.1972	MF12
MF12-20-11-20-13:30	20-11-20-MF12	2020-11-20	13:30:00	56.9028	1.096	32	1.019	24.7	1.09811	5.91	-427.6	84	14	200	1.5	dup	6	n	16869.3	1000	14580.7	13.9427	1.215	3.138	23.0039	46.8037	0	0	25.7635	1.12604	0.164879	65.5384	11318.3	0	21.6996	3398.43	3153.1	54.7102	52.6065	53.2603	42.2807	1294.13	90.4171	222.837	9.12366	0	36.5345	49.9154	MF12
MF12-24-11-20-09:50	24-11-20-MF12	2020-11-24	09:50:00	60.75	1.084	32	1.011	25	1.084	6.04	-447.9	84	14	200	1.5	dup	6	n	20385.2	1000	18096.6	7.95015	1.47	2.64073	33.6394	27.6752	0	0	18.7576	0.123834	17.1632	5.28028	10796.4	0	16.4422	3194.91	3585.64	0	42.8314	58.9325	0	1593.35	101.308	402.574	20.4659	114.095	22.6527	72.0312	MF12
MF12-27-11-20-13:00	27-11-20-MF12	2020-11-27	13:00:00	63.8819	1.077	32	1.003	24.1	1.08329	6.04	-409.1	84	14	200	1.5	dup	6	n	20170.9	1000	17882.3	10.8295	1.175	2.66404	33.4785	32.2205	0	0	19.4454	0.226328	11.9652	41.8128	10769.3	0	19.3445	3471.15	3090.13	0	57.3902	34.7496	0	1446.25	55.1662	338.193	6.83046	0	35.304	57.2749	MF12
MF12-01-12-20-09:50	01-12-20-MF12	2020-12-01	09:50:00	67.75	1.076	32	0.999	24.1	1.08229	5.97	-405.9	84	14	200	1.5	dup	6	n	19562.9	1000	17274.3	15.4146	1.225	2.74187	31.5489	41.331	0	0	21.0607	0.409929	2.90759	7.82382	11151.6	0	13.1534	3574.04	3116.57	136.358	55.5204	56.0301	0	1599.11	69.9356	360.454	50.2666	132.12	48.7237	42.1459	MF12
MF12-04-12-20-10:10	04-12-20-MF12	2020-12-04	10:10:00	70.7639	1.05	32	0.972	25.8	1.04451	5.93	-425.9	84	14	200	1.5	dup	6	n	16763.8	1000	14475.3	15.7933	1.185	3.19322	26.6765	44.3342	0	0	25.0163	0.636688	0.143008	103.029	11394.5	0	22.8648	3677.07	3007.82	0	68.0448	45.8325	0	1737.83	102.702	270.023	7.6919	0	55.3661	31.7693	MF12
MF12-08-12-20-09:45	08-12-20-MF12	2020-12-08	09:45:00	74.7465	1.063	32	0.985	24.9	1.06369	6.06	-411.89	84	14	200	1.5	dup	6	n	15715.6	1000	13427	9.65322	0.89	3.39866	21.5457	46.2283	0	0	27.7192	1.10813	0	15.1392	11063	0	13.7853	3891.5	3109.28	0	16.3646	23.4217	0	1612.29	36.3429	47.5137	12.5313	0	52.4992	14.5008	MF12
MF12-11-12-20-13:25	11-12-20-MF12	2020-12-11	13:25:00	77.8993	1.06	32	0.98	24.2	1.06554	6.03	-408.9	84	14	200	1.5	dup	6	n	15000.4	1000	12711.8	14.0586	0.86	3.55233	17.7304	46.6789	0	0	30.1152	1.92322	0	8.16898	11304.4	0	17.6721	4452.41	2559.41	0	66.2211	12.256	0	1320.35	0	351.537	11.8968	0	26.1035	5.00025	MF12
MF12-15-12-20-09:35	15-12-20-MF12	2020-12-15	09:35:00	81.7396	1.074	32	0.995	24.5	1.07748	6.1	-413.8	84	14	200	1.5	dup	6	n	20857.9	1000	18569.3	5.49801	0.82	2.53737	31.0679	21.2283	0	0	18.4595	0.661486	26.0455	0	11069.6	0	22.2179	4537.24	2446.48	0	35.7275	23.7515	0	1087.72	30.452	300.719	6.83347	0	31.9007	42.753	MF12
MF12-05-06-20-09:40	05-06-20-MF12	2020-06-05	09:40:00	36.7361	1.053	32	0.984	27.1	1.03864	5.95	-463.9	24	14	200	1.5	trip	6	n	18131.7	1000	16149.4	8.83735	1.38	2.22077	25.5344	24.6792	0	0	20.8588	0.705472	21.1045	8.08404	14137.8	0	144.649	5201.35	1374	201.442	745.303	360.288	0	135.872	298.153	0	0	0	0	136.045	MF12
MF12-18-12-20-12:30	18-12-20-MF12	2020-12-18	12:30:00	84.8611	1.092	32	1.007	25.5	1.0885	6.11	-429.9	84	14	200	1.5	dup	6	n	20949.4	1000	18660.9	6.7508	0.98	2.52194	29.927	26.4843	0	0	18.9555	1.03893	21.0722	4.3211	10944.5	0	19.2072	4452.2	2653.09	0	64.6858	11.9778	0	1076.59	58.6591	238.289	6.65591	0	37.4718	0	MF12
MF12-22-12-20-12:00	22-12-20-MF12	2020-12-22	12:00:00	88.8403	1.082	32.1	1.001	25.4	1.07921	5.98	-427.9	84	14	200	1.5	dup	6	n	19639.8	1000	17351.2	10.5398	1.305	2.68533	29.0743	36.8131	0	0	20.8869	1.52305	9.01727	6.36199	11354.2	0	20.5165	4064.79	3098.78	0	51.7408	25.2127	0	1422.29	64.1534	367.86	22.5287	0	34.4671	0	MF12
MF12-25-12-20-13:10	25-12-20-MF12	2020-12-25	13:10:00	91.8889	1.083	32.2	1.005	25.2	1.0816	5.89	-402.2	84	14	200	1.5	dup	6	n	17344	1000	15055.4	9.10659	1.44	3.03485	24.523	44.7269	0	0	24.3375	2.07771	1.30002	37.9478	11363.2	0	21.2691	3790.28	3148.21	96.3713	63.4046	73.9252	0	1566.28	64.9599	297.481	44.5289	0	45.013	20.0906	MF12
MF12-29-12-20-12:00	29-12-20-MF12	2020-12-29	12:00:00	95.8403	1.054	32.2	0.976	24.5	1.05745	5.96	-392.4	84	14	200	1.5	dup	6	n	13691.3	1000	11402.7	2.93133	1.33	3.83549	12.447	49.0342	0	0	31.295	3.38835	0	79.8776	11337.3	0	14.4507	3760.16	3066.71	118.228	65.9401	20.0639	0	1687.05	77.1908	254.879	37.9216	0	32.9821	34.9946	MF12
MF12-01-01-21-12:17	01-01-21-MF12	2021-01-01	12:17:00	98.8521	1.07	32.2	0.991	25.2	1.06861	6.13	-415.9	84	14	200	1.5	dup	6	n	20686.3	1000	18397.7	4.87263	1.135	2.53225	29.9676	22.3745	0	0	21.7754	0.600101	22.7502	4.80958	10867.3	0	0	3823.65	3005.5	0	13.8829	30.4239	0	1535.26	41.6577	332.983	26.6848	53.7078	0	0	MF12
MF12-05-01-21-10:30	05-01-21-MF12	2021-01-05	10:30:00	102.778	0.997	32	0.997	25.3	0.994993	6.01	-27.9	84	14	200	1.5	dup	6	n	20540.7	1000	18252.1	-0.270533	1.295	2.54574	30.1307	22.2111	0	0	21.9181	0.604011	22.5903	5.67762	11424.3	0	0	3582.91	3091.12	0	75.1149	21.732	0	1713.21	26.3182	490.503	42.5222	0	0	0	MF12
MF12-08-01-21-10:50	08-01-21-MF12	2021-01-08	10:50:00	105.792	1.074	32	1	25.1	1.0733	5.76	-197.7	84	14	200	1.5	dup	6	n	20842.1	1000	18553.6	19.1119	0.69	2.40555	31.1751	12.9662	0	0	24.6564	0	28.7968	54.575	12279.9	0	2824.29	2594.14	2288.2	0	124.079	0	0	1334.11	0	266.969	31.4313	0	30.2723	0	MF12
MF12-12-01-21-08:15	12-01-21-MF12	2021-01-12	08:15:00	109.684	1.077	31.9	0.995	25	1.077	5.97	-379.8	84	14	200	1.5	dup	6	n	21396.3	1000	19107.7	17.9677	0.7	2.33926	30.0437	14.2894	0	0	25.3576	0	27.9701	79.852	12120.5	0	2753.43	2612.4	1789.02	0	423.314	52.1163	0	1518.78	0	311.502	53.0453	0	143.475	30.0702	MF12
MF12-15-01-21-15:05	15-01-21-MF12	2021-01-15	15:05:00	112.969	1.089	32	1.008	25	1.089	6.27	-437.9	84	14	200	1.5	dup	6	n	22706.5	1000	20417.9	13.1016	1.38	2.20069	29.7845	18.0436	0	0	24.5733	0.0603684	25.3376	26.997	11250.6	0	0	4758.65	1351.02	0	810.489	80.658	0	1492.59	0	15.1191	0	0	0	0	MF12
MF12-19-01-21-09:25	19-01-21-MF12	2021-01-19	09:25:00	116.733	1.093	32.2	1.001	23.9	1.10075	6.06	-427.8	84	14	200	1.5	dup	6	n	22919	1000	20630.4	6.36872	1.215	2.17858	29.5968	22.0219	0	0	24.7356	0.222774	21.2444	5.38688	11559.7	0	0	5101.75	1365.04	0	812.309	165.434	0	1493.63	39.2508	114.798	24.4221	0	54.1471	19.4262	MF12
MF12-08-06-20-09:35	08-06-20-MF12	2020-06-08	09:35:00	39.7326	1.068	32	0.998	27.1	1.05354	5.95	-411.9	24	14	200	1.5	trip	6	n	11557.3	1000	9574.98	6.44075	1.405	3.47865	8.70755	34.1233	0	0	33.3473	2.33962	9.58574	0	16032.7	0	0	5170.54	1509.89	0	551.752	333.667	0	391.844	110.194	110.016	0	76.2224	0	113.03	MF12
MF12-22-01-21-14:00	22-01-21-MF12	2021-01-22	14:00:00	119.924	1.077	32	0.978	26	1.07006	5.91	-450.9	84	14	200	1.5	dup	6	n	21273.4	1000	18984.8	26.131	1.695	2.34512	28.9689	36.4304	0	0	28.1111	0.547269	3.59724	7.08988	8429.67	0	0	3539.23	2069.84	110.557	593.459	374.406	0	2043.63	89.7092	143.573	6.85239	0	52.5354	113.042	MF12
MF12-26-01-21-08:50	26-01-21-MF12	2021-01-26	08:50:00	123.708	1.09	32	1.001	24.6	1.09281	5.86	-375.9	84	14	200	1.5	dup	6	n	12546	1000	10257.4	13.9581	1.46	3.97075	1.49656	43.4358	0	0	49.2366	1.86036	0	0	6444.99	0	0	2708.41	2249.94	0	641.502	515.492	0	2150.59	26.2693	109.728	0	0	50.8634	188.45	MF12
MF12-29-01-21-14:10	29-01-21-MF12	2021-01-29	14:10:00	126.931	1.088	32.1	0.984	23.5	1.09856	5.84	-411.9	84	14	200	1.5	dup	6	n	19748.1	1000	17459.6	11.5813	1.69	2.71405	31.8897	26.5619	0	0	21.1206	0.394497	17.3193	5.49728	5486.54	0	27.0525	2414.27	2273.01	0	264.444	593.936	0	1829.43	0	154.798	28.4152	0	50.2187	206.851	MF12
MF12-02-02-21-09:00	02-02-21-MF12	2021-02-02	09:00:00	130.715	1.077	32.1	0.987	23	1.09103	5.85	-405.9	84	14	200	1.5	dup	6	n	19676.2	1000	17387.6	-29.9749	1.84	2.59838	33.3525	19.2487	0	0	18.7777	0.0870156	25.9357	5.73395	5923.29	0	0	2148.95	2379.42	0	507.553	622.016	0	1815.47	0	291.332	46.1414	0	59.5531	331.192	MF12
MF12-05-02-21-14:40	05-02-21-MF12	2021-02-05	14:40:00	133.951	1.111	32.1	0.997	24.7	1.11313	5.84	-400.6	84	14	200	1.5	dup	6	n	15998.2	1000	13709.6	13.55	2.29	3.19216	31.259	37.7261	0	0	24.1171	0.568113	3.13753																		MF12
MF12-09-02-21-09:25	09-02-21-MF12	2021-02-09	09:25:00	137.733	1.104	32.1	0.987	24	1.11108	5.84	-399.9	84	14	200	1.5	dup	6	n	15714.3	1000	13425.7	15.1972	1.95	3.3598	33.303	35.7267	0	0	24.9371	0.434846	2.23857	19.1116	6494.62	0	0	1969.47	2175.92	0	412.225	507.834	0	990.084	72.6708	352.978	73.1914	100.791	149.975	331.553	MF12
MF12-12-02-21-15:16	12-02-21-MF12	2021-02-12	15:16:00	140.976	1.139	32.2	1.012	24.3	1.14403	5.92	-406.9	84	14	200	1.5	dup	6	n	20420.6	1000	18132	-13.1656	1.77	2.74598	31.7794	18.9078	0	0	19.3905	0.229974	26.9464	0	5494.21	0	0	2073.23	1721.76	0	452.139	524.562	0	1686.5	0	334.89	25.4748	0	73.6677	314.632	MF12
MF12-16-02-21-11:40	16-02-21-MF12	2021-02-16	11:40:00	144.826	1.11	32	1.005	27.5	1.09245	5.89	-389.9	84	14	200	1.5	dup	6	n	12235.1	1000	9946.52	48.311	1.855	4.57636	14.1124	41.0815	0	0	38.0334	2.19634	0																		MF12
MF13-25-09-20-10:11	25-09-20-MF13	2020-09-25	10:11:00	0.764583	1.055	32	0.985	25.8	1.0495	6.12	-415.9	96	14	200	1.5	trip	6	n	20762.3	1000	18473.7	-32.0245	0.795	2.74782	32.3149	18.8777	0	0	16.7579	0.211701	29.0899	0	11272.2	0	2641.09	2334.26	1714.81	554.74	736.215	482.413	131.378	1187.58	0	720.649	12.9021	0	0	277.692	MF13
MF13-28-09-20-09:00	28-09-20-MF13	2020-09-28	09:00:00	3.71528	1.066	32	0.993	24.2	1.07156	6.27	-463.8	96	14	200	1.5	trip	6	n	20088.4	1000	17799.8	6.30672	1.22	2.83747	30.855	22.911	0	0	17.6657	0.585649	25.1452	14.986	10830.6	0	72.4312	2565.99	2032.62	0	1115.75	581.781	0	1423.39	0	623.617	17.1094	121.518	26.0427	376.994	MF13
MF12-10-06-20-09:30	10-06-20-MF12t0	2020-06-10	09:30:00	41.7292	1.064	32	0.999	27	1.05025	5.92	-441.9	24	14	200	0.1	trip	2	n	17021.2	1000	15038.9	-4.54651	1.3	2.38668	25.82	29.0273	0	0	21.6606	1.25474	15.1576	18.5923	16484.5	0	1001.23	4558.52	1361.38	298.252	372.049	230.09	99.9904	483.676	308.417	100.839	0	126.226	224.637	0	MF12
MF13-02-10-20-09:25	02-10-20-MF13	2020-10-02	09:25:00	7.73264	1.05	32	0.978	25.2	1.04863	5.96	-404	96	14	200	1.5	trip	6	n	21041.6	1000	18753	54.1361	1.175	2.70661	29.1737	27.4352	0	0	20.7207	0.750801	19.213	10.296	10884.2	0	70.5609	2598.51	1733.68	286.492	1428.1	723.482	0	1511.16	0	456.475	17.8754	0	31.2662	297.055	MF13
MF13-06-10-20-10:40	06-10-20-MF13	2020-10-06	10:40:00	11.7847	1.058	32	0.99	25.7	1.05318	6.01	-406	84	14	200	1.5	trip	6	n	20191.2	1000	17902.6	19.7872	1.335	2.81809	27.1009	34.9356	0	0	23.0746	1.02541	11.0454	6.37599	10903.5	0	46.9652	2522.9	1580.2	205.524	1527.32	726.892	0	1657.95	138.543	300.386	33.5374	104.852	27.4613	250.547	MF13
MF13-09-10-20-18:45	09-10-20-MF13	2020-10-09	18:45:00	15.1215	1.063	32	1.003	24.7	1.06508	5.89	-408	84	14	200	1.5	trip	6	n	17479.5	1000	15190.9	13.6078	1.565	3.25194	22.2102	43.2741	0	0	27.6233	1.42199	2.21843	13.7184	11386.9	0	44.0986	2496.02	1619.67	0	1371.81	803.097	0	1651.48	60.3229	311.164	17.3301	0	34.6249	304.688	MF13
MF13-13-10-20-07:35	13-10-20-MF13	2020-10-13	07:35:00	18.6562	1.058	32	0.999	25.7	1.05318	6.03	-389.9	84	14	200	1.5	trip	6	n	14392.9	1000	12104.3	23.7149	1.225	3.94439	9.62956	48.4185	0	0	35.7195	2.15541	0.132609	36.0799	11179.3	0	48.0589	2723.59	2034.34	0	1248.12	817.99	0	1750.22	64.2471	210.649	14.9735	240.709	70.4714	431.512	MF13
MF13-16-10-20-16:30	16-10-20-MF13	2020-10-16	16:30:00	22.0278	1.066	32	1.002	26.1	1.05841	6.07	-411.9	84	14	200	1.5	trip	6	n	20402.9	1000	18114.4	6.28428	1.475	2.58212	31.7164	23.6023	0	0	19.4319	0.269928	22.3973	5.28716	10775.4	0	45.458	2438.72	1976.08	0	1134.53	873.778	0	1608.22	0	339.036	23.9784	0	57.5048	408.906	MF13
MF13-20-10-20-07:35	20-10-20-MF13	2020-10-20	07:35:00	25.6562	1.061	32	1	25.6	1.05686	6.02	-404	84	14	200	1.5	trip	6	n	19720.1	1000	17431.5	10.7389	1.61	2.6691	31.2182	31.5353	0	0	20.8418	0.377333	13.3583	5.2603	10695.1	0	43.0093	2414.73	2032.08	149.851	1066.22	859.87	0	1693.41	69.2353	277.909	30.0274	0	44.2764	464.278	MF13
MF13-23-10-20-15:30	23-10-20-MF13	2020-10-23	15:30:00	28.9861	1.062	32	0.997	25.8	1.05648	5.99	-393.2	84	14	200	1.5	trip	6	n	19218.2	1000	16929.6	12.9584	1.405	2.73625	29.8388	36.8961	0	0	22.2236	0.511342	7.79381	28.5798	10787.2	0	38.095	2593.52	2043.27	98.2893	1031.69	857.334	0	1629.24	0	347.308	48.0691	90.9491	85.1381	468.694	MF13
MF13-27-10-20-07:30	27-10-20-MF13	2020-10-27	07:30:00	32.6528	1.061	32	0.994	25.3	1.05893	5.96	-382	84	14	200	1.5	trip	6	n	18053.6	1000	15765	14.0499	1.205	2.90986	27.1678	41.8443	0	0	24.7216	0.756818	2.59962	42.2983	10574.7	0	39.0513	2616.92	1876.01	173.09	869.688	737.581	0	1497.42	0	363.264	110.561	0	71.1629	454.3	MF13
MF13-30-10-20-16:40	30-10-20-MF13	2020-10-30	16:40:00	36.0347	1.069	32	1.009	24.2	1.07457	6.01	-399.9	84	14	200	1.5	dup	6	n	15272.8	1000	12984.2	15.279	1.345	3.43354	17.2547	47.1018	0	0	30.6909	1.37241	0.146575	12.2195	8096.71	0	31.3979	2760.3	2088.22	176.048	774.845	740.327	0	1548.7	0	279.148	19.8047	358.063	64.7462	410.357	MF13
MF13-03-11-20-08:50	03-11-20-MF13	2020-11-03	08:50:00	39.7083	1.075	32	1.008	25.7	1.07014	6.09	-381.9	84	14	200	1.5	dup	6	n	13171.5	1000	10882.9	22.28	1.255	3.97454	3.73496	49.9565	0	0	37.9033	4.43066	0	0	5549.85	0	32.8831	2916.72	1982.68	0	641.501	769.136	0	1278.4	0	304.772	21.2459	0	92.0906	376.146	MF13
MF12-10-06-20-11:30	10-06-20-MF12t1	2020-06-10	11:30:00	41.8125	1.067	32	0.998	26.8	1.0546	5.99	-482	24	14	200	0.1	dup	2	n	17053.3	1000	15070.9	88.8553	1.34	2.38052	25.5801	29.692	0	0	21.7818	1.27061	14.5847	55.8214	16645.5	0	708.143	4674.11	1264.51	218.518	367.794	298.879	95.837	480.495	323.79	247.3	0	0	223.795	93.1438	MF12
MF13-06-11-20-15:40	06-11-20-MF13	2020-11-06	15:40:00	42.9931	1.081	32	1.014	24.9	1.0817	6.05	-422.2	84	14	200	1.5	dup	6	n	20719.3	1000	18424.8	9.27293	1.445	2.54659	30.7606	22.7946	0	0	19.2995	0.671082	23.9276	5.1128	4474.55	0	23.4903	3012.53	2063.7	0	535.688	777.073	0	1147.41	0	165.878	13.0614	0	61.7963	355.265	MF13
MF13-10-11-20-09:00	10-11-20-MF13	2020-11-10	09:00:00	46.7153	1.077	32	1.011	24.4	1.08119	5.88	-400	84	14	200	1.5	dup	6	n	20285	1000	17990.4	10.3662	1.625	2.59806	30.2275	29.4866	0	0	20.3305	0.798242	16.5592	3.01441	3952.16	0	26.2381	2664.3	1948.43	43.6905	413.984	787.065	0	1177.82	87.3693	261.2	38.1178	0	46.5608	237.74	MF13
MF13-13-11-20-15:45	13-11-20-MF13	2020-11-13	15:45:00	49.9965	1.065	32	1.003	23.5	1.07544	5.89	-391.9	84	14	200	1.5	dup	6	n	18975.3	1000	16680.7	5.7046	1.69	2.77393	29.9449	35.6143	0	0	22.0529	1.00797	8.60607	4.1736	3832.12	0	26.6501	2571.84	1928.62	0	445.809	816.465	0	1155.09	117.993	155.556	11.7735	91.1249	47.6206	203.011	MF13
MF13-17-11-20-08:50	17-11-20-MF13	2020-11-17	08:50:00	53.7083	1.076	32	1.013	25.2	1.07461	5.86	-397.9	84	14	200	1.5	dup	6	n	15128.8	1000	12834.2	11.9449	1.71	3.47424	20.8696	44.5303	0	0	28.929	1.72874	0.46812	51.0509	4242.81	0	31.0502	2374.02	1943.48	175.413	453.956	730.505	66.6934	1127.3	108.107	160.859	25.3537	42.0218	34.4	197.781	MF13
MF13-20-11-20-13:30	20-11-20-MF13	2020-11-20	13:30:00	56.9028	1.086	32	1.019	24.7	1.0881	6.16	-395.9	84	14	200	1.5	dup	6	n	20339.2	1000	18044.6	0.301308	1.33	2.59763	32.1182	19.6374	0	0	18.8406	0.230398	26.5758	21.6789	3188.82	0	23.4781	2150.89	2180.33	142.272	397.036	720.374	0	997.594	69.1335	210.339	21.8358	61.5295	38.8541	306.472	MF13
MF13-24-11-20-09:50	24-11-20-MF13	2020-11-24	09:50:00	60.75	1.075	32	1.011	25	1.075	5.88	-421.4	84	14	200	1.5	dup	6	n	19810.1	1000	17515.5	10.4064	1.46	2.66383	32.3721	27.0934	0	0	19.6973	0.382015	17.7914	7.42965	3316.48	0	22.596	2006.24	2366.39	148.393	340.998	635.451	0	912.015	69.66	240.004	11.0838	0	72.7331	375.914	MF13
MF13-27-11-20-13:00	27-11-20-MF13	2020-11-27	13:00:00	63.8819	1.071	32	1.003	24.1	1.07727	5.86	-400.3	84	14	200	1.5	dup	6	n	18388.7	1000	16094.1	9.4453	1.915	2.86614	31.92	37.0598	0	0	22.271	0.584649	5.29845	8.48526	3651.01	0	31.9317	2032.38	2343.94	160.059	275.269	590.446	41.8264	750.207	156.322	272.848	11.478	93.4391	53.9521	336.955	MF13
MF13-01-12-20-09:50	01-12-20-MF13	2020-12-01	09:50:00	67.75	1.065	32	0.999	24.9	1.06569	5.84	-363.9	84	14	200	1.5	dup	6	n	12089.8	1000	9795.22	13.8783	1.44	4.35227	11.722	46.5442	0	0	35.7728	1.37388	0.234831	42.2585	4470.8	0	26.594	2089.4	2335.69	95.6523	219.716	532.973	57.6622	900.942	121.686	183.263	33.5178	70.8888	30.0477	322.759	MF13
MF13-04-12-20-10:10	04-12-20-MF13	2020-12-04	10:10:00	70.7639	1.041	32	0.972	25.8	1.03554	6.05	-500.1	84	14	200	1.5	dup	6	n	20206.5	1000	17911.9	9.94194	1.545	2.66196	32.3551	27.0522	0	0	19.4061	0.24449	18.2801	4.24032	3569.62	0	33.2363	2106.03	2592.58	237.234	168.438	393.255	0	860.803	162.05	232.452	18.5459	82.0126	43.2752	271.684	MF13
MF13-08-12-20-09:45	08-12-20-MF13	2020-12-08	09:45:00	74.7465	1.052	32	0.985	24.4	1.05614	5.75	-381.8	84	14	200	1.5	dup	6	n	16021.8	1000	13727.3	8.1807	1.64	3.35269	27.3476	41.8747	0	0	25.3315	0.601961	1.49155	8.55354	4740.44	0	30.1719	2114.7	2542.96	124.566	144.63	363.005	0	944.745	137.503	239.353	21.4837	88.0395	36.561	250.17	MF13
MF12-10-06-20-13:30	10-06-20-MF12t2	2020-06-10	13:30:00	41.8958	1.063	32	0.998	26.8	1.05062	6	-488	24	14	200	0.1	dup	2	n	17080.4	1000	15098.1	123.972	1.355	2.37506	25.1213	30.1174	0	0	21.9728	1.30386	14.1071	62.1894	16783.8	0	487.838	4795.66	1385.9	175.948	365.233	266.021	125.337	506.824	365.976	100.506	0	225.298	201.061	125.815	MF12
MF13-11-12-20-13:25	11-12-20-MF13	2020-12-11	13:25:00	77.8993	1.044	33.2	0.98	24.2	1.0495	5.85	-360.5	84	14	200	1.5	dup	6	n	13170.8	1000	10876.2	16.5443	1.36	4.07165	19.2278	43.5261	0	0	32.2361	0.938319	0	11.079	5510.1	0	20.4906	2208.41	2567.33	132.552	156.107	336.847	0	1183.19	101.764	175.841	14.0533	53.694	78.4922	215.513	MF13
MF13-14-12-20-09:30	14-12-20-MF13	2020-12-14	09:30:00	80.7361	0.997	32	0.997	24.2	1.00237	5.8	0.44	84	14	200	1.5	dup	6	n	18078.1	1000	15783.5	-113.979	1.3	3.00855	28.2809	48.6428	0	0	15.1851	0.152671	4.73	11.4604	5159.82	0	1342.41	2277.43	1768.29	74.3924	66.3072	232.229	0	948.411	116.468	155.944	10.5257	79.8256	39.4038	103.661	MF13
MF13-15-12-20-09:35	15-12-20-MF13	2020-12-15	09:35:00	81.7396	1.066	32	0.995	24.5	1.06947	5.85	-155.7	84	14	200	1.5	dup	6	n	17687.1	1000	15392.6	-107.603	1.06	2.53379	33.4639	15.7638	0	0	17.9002	0.0417134	30.2966	0	5285.29	0	1231.26	2156.34	1772.13	0	105.22	210.665	0	934.829	94.5579	125.581	10.6986	0	0	164.917	MF13
MF13-18-12-20-12:30	18-12-20-MF13	2020-12-18	12:30:00	84.8611	1.079	32	1.007	25.5	1.07552	6.07	-424	84	14	200	1.5	dup	6	n	21350.1	1000	19055.5	5.92535	1.36	2.48286	33.4974	17.8838	0	0	17.3409	0.0944433	28.7007	36.3977	3966.17	0	673.16	3035.43	1486.78	0	448.762	224.886	0	1035.34	84.4852	33.7261	11.1497	0	47.7476	97.9401	MF13
MF13-22-12-20-12:00	22-12-20-MF13	2020-12-22	12:00:00	88.8403	1.067	32.1	1.001	25.4	1.06423	5.85	-399.9	84	14	200	1.5	dup	6	n	13511.4	1000	11216.8	12.0921	1.525	3.91764	26.1059	39.1512	0	0	29.3241	0.179478	1.32169	8.15608	7759.43	0	91.393	3594.58	1304.67	0	490.435	203.917	0	969.206	0	117.865	33.2217	0	60.4673	94.1816	MF13
MF13-25-12-20-13:10	25-12-20-MF13	2020-12-25	13:10:00	91.8889	1.073	32.3	1.005	25.2	1.07161	5.88	-379.9	84	14	200	1.5	dup	6	n	20528.3	1000	18233.7	9.00234	1.195	2.66064	31.6077	21.048	0	0	22.2718	0.158865	22.253	59.6312	6351.9	0	94.9963	3305.58	1213.67	0	699.52	324.783	0	1035.58	0	66.3736	19.1633	0	61.6958	45.5127	MF13
MF13-29-12-20-12:00	29-12-20-MF13	2020-12-29	12:00:00	95.8403	1.047	32.1	0.976	24.5	1.05044	5.89	-392	84	14	200	1.5	dup	6	n	19358.7	1000	17064.1	13.6814	1.335	2.81801	30.78	29.6415	0	0	24.66	0.198499	11.902	4.64109	5184.93	0	54.8853	2950.8	1320.22	0	607.353	430.333	0	1231.94	37.8211	148.783	27.6356	0	42.9096	86.3738	MF13
MF13-01-01-21-12:17	01-01-21-MF13	2021-01-01	12:17:00	98.8521	1.06	32.2	0.991	25.2	1.05862	5.75	-397.9	84	14	200	1.5	dup	6	n	16584.5	1000	14289.9	10.8679	1.635	3.28498	26.7177	38.0115	0	0	29.924	0.184667	1.87707	8.61327	5258.96	0	56.8074	2601.66	1397.64	0	598.638	579.86	46.5663	1248.06	44.454	120.355	9.81558	0	0	40.4853	MF13
MF13-05-01-21-10:30	05-01-21-MF13	2021-01-05	10:30:00	102.778	1.063	32	0.997	25.3	1.06093	5.86	-365.9	84	14	200	1.5	dup	6	n	20564.5	1000	18269.9	-47.4471	1.375	2.75866	30.4291	17.2716	0	0	22.2804	0	27.2602	0	6114.42	0	42.9174	2545.58	1426.59	0	650.969	654.701	75.9368	1248.9	59.757	110.529	9.70415	0	0	47.4593	MF13
MF13-08-01-21-10:50	08-01-21-MF13	2021-01-08	10:50:00	105.792	1.067	32.8	1	25	1.067	5.85	-408	84	14	200	1.5	dup	6	n	19943.7	1000	17649.2	11.5226	1.495	2.84117	31.3539	24.2926	0	0	24.6497	0.0430055	16.8196	4.56885	5864.83	0	91.5079	2515.34	1425.36	0	662.472	695.362	51.2524	1212.63	29.8236	149.028	44.2785	0	0	70.5861	MF13
MF12-10-06-20-15:30	10-06-20-MF12t3	2020-06-10	15:30:00	41.9792	1.067	32	0.997	26.8	1.0546	6	-489	24	14	200	0.1	dup	2	n	16891.1	1000	14908.8	-80.2663	1.395	2.39997	24.915	30.7943	0	0	22.0713	1.33114	13.4717	67.9608	16716	0	52.5439	4892.85	1539.63	220.51	363.99	244.416	130.729	503.108	383.286	117.158	0	0	0	207.536	MF12
MF13-12-01-21-08:15	12-01-21-MF13	2021-01-12	08:15:00	109.684	1.065	32.1	0.995	25	1.065	5.85	-390	84	14	200	1.5	dup	6	n	20593	1000	18298.4	19.4334	1.69	2.68301	33.3258	19.2209	0	0	18.9637	0	25.8066	8.00306	6847.44	0	96.5452	2371.16	1389.54	0	721.461		54.5729	1109.99	29.0835	140.869	12.6813	0	74.9326	78.2472	MF13
MF13-15-01-21-15:05	15-01-21-MF13	2021-01-15	15:05:00	112.969	1.078	32	1.008	25	1.078	5.85	-389.9	84	14	200	1.5	dup	6	n	17315	1000	15020.4	16.3871	2.1	3.18686	33.5444	36.3468	0	0	23.6841	0.0605237	3.17731	11.7028	7797.7	0	42.8267	2472.2	1311.91	0	729.261	752.226	0	1289.2	0	0	0	0	40.7263	0	MF13
MF13-19-01-21-09:25	19-01-21-MF13	2021-01-19	09:25:00	116.733	1.072	32.2	1.001	23.9	1.07967	5.98	-349.9	84	14	200	1.5	dup	6	n	20824.6	1000	18530	25.9625	1.31	2.7335	31.919	17.972	0	0	19.7518	0	27.6236	0	8871.23	0	45.4538	2538.95	1274.29	0	676.5	698.498	0	1217.43	34.6753	111.393	25.5612	0	47.8448	178.756	MF13
MF13-22-01-21-14:00	22-01-21-MF13	2021-01-22	14:00:00	119.924	1.05	32	0.978	26	1.04315	5.84	-395.9	84	14	200	1.5	dup	6	n	19626.4	1000	17331.9	16.1834	1.46	2.89859	33.0215	29.549	0	0	21.939	0.0906229	12.5013	5.3402	8038.66	101.702	66.2698	2585.97	1337.45	0	688.193	686.965	0	1257.11	29.2536	141.712	34.6167	0	56.4801	137.019	MF13
MF13-26-01-21-08:50	26-01-21-MF13	2021-01-26	08:50:00	123.708	1.075	32	1.001	24.6	1.07779	5.85	-379.9	84	10	200	1.5	dup	6	n	11038.7	1000	8744.08	6.89076	1.64	5.14802	11.9078	42.7316	0	0	39.8882	0.324352	0	4.60993	9366.56	0	41.715	2580.87	1243.57	0	633.726	629.988	50.3454	1345.33	29.8838	111.653	20.3578	0	35.5263	141.062	MF13
MF13-29-01-21-14:10	29-01-21-MF13	2021-01-29	14:10:00	126.931	1.054	32.1	0.984	23.5	1.06439	5.85	-423.9	84	10	200	1.5	dup	6	n	20188	1000	17893.4	13.7981	1.845	2.61578	34.5446	19.9166	0	0	18.6831	0	24.24	4.94208	7988.61	83.1038	21.2269	2556.58	1237.59	0	263.808	622.251	63.0084	1293.48	36.4085	119.546	0	0	49.196	96.985	MF13
MF13-02-02-21-09:00	02-02-21-MF13	2021-02-02	09:00:00	130.715	1.061	32.1	0.987	23	1.07492	5.85	-373.9	84	10	200	1.5	dup	6	n	11368.5	1000	9073.92	8.87039	1.935	4.64016	20.1262	39.2383	0	0	34.2787	0.157484	1.55912	5.82143	10152.9	185.978	27.9979	2479.3	1153.38	0	551.961	568.001	0	1395.09	30.0159	141.195	14.666	0	34.0495	149.527	MF13
MF13-05-02-21-14:40	05-02-21-MF13	2021-02-05	14:40:00	133.951	1.067	32.1	0.997	24.7	1.06908	6.37	-387.9	84	10	200	1.5	dup	6	n	20416.5	1000	18121.9	21.7575	1.475	2.74261	32.1393	19.5955	0	0	19.2683	0.0847277	26.1695	0	5634.89	0	0	2667.75	1403.94	0	512.346	549.463	0	1019.9	65.7259	172.649	35.0983	98.9266	42.8934	165.056	MF13
MF13-09-02-21-09:25	09-02-21-MF13	2021-02-09	09:25:00	137.733	1.061	32.1	0.987	24	1.06794	5.98	-422	84	10	200	1.5	dup	6	n	18962.7	1000	16668.2	8.22942	1.975	2.95099	32.8863	34.2782	0	0	21.3575	0.398631	8.12833	6.83409	4529.63	0	0	2294.04	1959.71	0	321.632	521.906	0	1031.46	55.1449	382.574	50.1711	0	82.0329	238.001	MF13
MF13-12-02-21-15:16	12-02-21-MF13	2021-02-12	15:16:00	140.976	1.087	32.1	1.012	24.3	1.09191	5.85	-361.6	84	10	200	1.5	dup	6	n	10193.3	1000	7898.74	7.69422	1.785	5.48331	4.79829	47.7168	0	0	40.6449	1.10856	0.248108	7.36813	6223.4	0	0	2207.62	2013.07	0	239.89	488.615	0	1060.84	46.6638	185.045	45.81	0	101.624	250.175	MF13
MF12-10-06-20-18:30	10-06-20-MF12t4	2020-06-10	18:30:00	42.1042	1.063	32	0.997	27.1	1.04857	5.97	-479.9	24	14	200	0.1	dup	2	n	16702.9	1000	14720.6	42.3239	1.38	2.42528	24.2493	31.4333	0	0	22.4382	1.3884	12.6468	18.5139	17100.1	0	0	4964.22	1450.7	270.402	361.265	307.114	272.859	597.269	355.337	45.3417	0	0	252.667	158.995	MF12
MF13-16-02-21-11:40	16-02-21-MF13	2021-02-16	11:40:00	144.826	1.077	32	1.005	27.5	1.05973	5.84	-373.9	84	10	200	1.5	dup	6	n	13790.1	1000	11495.5	9.08622	2.035	4.10883	23.1762	40.3111	0	0	29.5761	0.328204	2.49959	5.36889	7774.75	242.645	26.7924	2395.92	2051.05	0	268.69	371.007	0	1267.36	83.2171	165.885	42.1477	0	46.6616	145.86	MF13
MF12-10-06-20-21:30	10-06-20-MF12t5	2020-06-10	21:30:00	42.2292	1.065	32	0.996	26.5	1.05466	5.94	-475.9	24	14	200	0.1	dup	2	n	16237.7	1000	14255.4	-14.3693	1.455	2.49292	23.7551	32.0321	0	0	23.0398	1.44168	12.0639	66.8519	17204.1	0	0	4916.87	1386.48	145.256	363.396	276.49	156.019	563.272	300.45	0	0	139.188	0	152.184	MF12
MF12-01-05-20-12:00	01-05-20-MF12	2020-05-01	12:00:00	1.83333	1.059	32	0.989	27.4	1.04256	5.95	-491.4	24	14	300	1.5	trip	6	n	19788.9	1000	17806.6	13.0496	14.4	1.11004	25.7708	19.8172	0.0142558	0	22.4428	0.388668	24.8327	0	12583.2	0	2184.1	55.5293	82.3336	0	86.2669	73.4599	0	0	0	0	0	0	40.3315	0	MF12
MF12-11-06-20-00:30	10-06-20-MF12t6	2020-06-11	00:30:00	42.3542	1.065	32	0.996	26.3	1.05604	5.95	-474	24	14	200	0.1	dup	2	n	15961.2	1000	13978.9	29.5295	1.46	2.5342	22.9986	32.6415	0	0	23.5252	1.51087	11.468	58.5379	17423.2	0	0	4932.59	1455.91	0	362.25	299.423	226.775	575.333	290.931	0	0	0	179.297	268.585	MF12
MF12-11-06-20-03:30	10-06-20-MF12t7	2020-06-11	03:30:00	42.4792	1.065	32	0.995	26.3	1.05604	5.95	-470.1	24	14	200	0.1	dup	2	n	15542.4	1000	13560.1	-36.9616	1.425	2.60047	22.4958	32.938	0	0	24.0482	1.5766	10.8195	11.4243	17028.5	0	0	4706.28	1532.06	0	345.837	220.014	105.759	563.52	342.307	0	0	168.929	107.854	289.672	MF12
MF12-11-06-20-06:30	10-06-20-MF12t8	2020-06-11	06:30:00	42.6042	1.064	32	0.995	26.1	1.05641	5.95	-468	24	14	200	0.1	dup	2	n	15147.1	1000	13164.8	-7.82696	1.45	2.66622	21.8359	33.3955	0	0	24.6516	1.64193	10.2272	85.6478	17532.3	0	0	4870.33	1477.62	127.126	372.308	294.421	105.179	619.149	460.766	48.4838	0	232.25	0	240.32	MF12
MF12-11-06-20-09:30	10-06-20-MF12t9	2020-06-11	09:30:00	42.7292	1.059	32	0.993	26.3	1.05006	5.94	-463.9	24	14	200	0.1	dup	2	n	14870.5	1000	12888.2	15.0486	1.42	2.71363	21.0996	33.7274	0	0	25.1574	1.70008	9.6952	74.1999	17699.9	0	0	4918.31	1414.21	147.443	369.818	226.905	184.208	590.161	344.437	132.855	0	153.232	132.988	167.813	MF12
MF12-15-06-20-10:35	15-06-20-MF12	2020-06-15	10:35:00	46.7743	1.071	32	1.002	26.8	1.05857	6.04	-383.9	24	14	200	1.5	trip	6	n	9926.14	1000	7943.84	9.94046	1.155	4.05797	0.573572	41.2844	0	0	39.1997	3.70251	0.244635	0	19094.9	0	0	4750.22	1577.14	0	273.581	200.625	0	1087.82	0	0	0	0	0	0	MF12
MF12-19-06-20-09:40	19-06-20-MF12	2020-06-19	09:40:00	50.7361	1.069	32	1.001	26.4	1.05933	5.94	-435.9	24	14	200	1.5	trip	6	n	19084	1000	17101.7	14.8827	1.355	2.18394	27.701	35.5441	1.92068	0	20.498	0.414256	6.42037	13.7838	16684	0	0	3988.02	2376.4	273.324	147.974	143.043	0	841.446	442.289	1145.67	0	125.293	147.596	1595.95	MF12
MF12-22-06-20-10:25	22-06-20-MF12	2020-06-22	10:25:00	53.7674	1.076	32	1.008	26.8	1.06354	5.95	-391.8	24	14	200	1.5	trip	6	n	12793.8	1000	10811.5	18.0093	1.62	3.37582	7.21617	43.4701	2.76064	0	32.1676	0.671014	0.990067	0	14469.4	0	27.2856	3522.83	2124.17	235.764	86.0787	85.2535	0	1023.73	172.037	211.948	0	0	70.8821	126.095	MF12
MF12-26-06-20-08:50	26-06-20-MF12	2020-06-26	08:50:00	57.7014	1.062	32	0.997	27	1.04826	5.94	-431.9	24	14	200	1.5	trip	6	n	19852.9	1000	17870.6	13.8984	1.495	1.73244	30.7784	35.0606	2.39397	0	19.3938	0.0435582	6.20222	69.3493	15155.2	0	0	3800.58	2532.6	310.709	60.7709	34.8583	0	1007.11	475.769	454.186	67.9154	0	69.1312	148.39	MF12
MF12-29-06-20-08:15	29-06-20-MF12	2020-06-29	08:15:00	60.6771	1.066	32	0.999	27	1.05223	6.01	-425.9	24	14	200	1.5	trip	6	n	15819.6	1000	13837.2	16.712	1.34	2.20795	21.262	40.773	2.95241	0	25.5109	0.0723494	0.821366	68.7434	15076.4	0	0	3931.95	2620.86	275.93	44.1689	65.3403	94.4849	1332.38	423.915	251.028	0	0	74.3188	105.343	MF12
MF13-29-04-20-16:00	29-04-20-R14.8-MF13-Inoc	2020-04-29	16:00:00	0	1.059	32	0.989	27.7	1.04052	5.87	-189.1	24	14	300	1.5	trip	6	n	18722.3	1000	16740		0.34	1.20376	28.6657	12.9426	0.0381332	0	25.0096	0	27.3217	0	9125.06	0	0	2530.05	4615.83	0	129.984	42.2906	0	7.90588	0	1209.48	0	0	75.4656	0	MF13
MF12-04-05-20-10:00	04-05-20-MF12	2020-05-04	10:00:00	4.75	1.071	32	1.001	26.8	1.05857	5.99	-399.9	24	14	300	1	trip	5	n	20214.4	1000	18232.1	4.51983	11.9	1.08571	25.7323	21.1096	0.0140848	0	22.2137	0.398701	23.6695	3.25532	12647.3	0	179.626	442.151	0	0	1403.12	0	0	0	0	147.482	160.784	0	0	0	MF12
MF13-01-05-20-11:30	01-05-20-MF13	2020-05-01	11:30:00	1.8125	1.059	32	0.989	27.4	1.04256	5.95	-129.2	24	14	300	1.5	trip	6	n	18829.9	1000	16847.6	-10.1803	0.06	1.19461	28.3314	12.4417	0.0365508	0	25.0317	0	27.3222	0	9609.07	0	2016.97	1874.55	3664.37	0	108.099	6.81682	0	6.45019	0	565.212	0	0	0	0	MF13
MF13-04-05-20-10:00	04-05-20-MF13	2020-05-04	10:00:00	4.75	1.071	32	1.001	26.8	1.05857	5.95	-115.3	24	14	300	1	trip	5	n	18762	1000	16779.7	-2.47092	0.095	1.19778	28.3365	12.3303	0.0365932	0	24.978	0	27.4957	0	10005.5	0	3315.71	1596.9	2484.19	0	79.4624	26.8946	0	0	0	187.181	0	0	26.3964	33.3852	MF13
MF13-08-05-20-12:30	08-05-20-MF13LAC	2020-05-08	12:30:00	8.85417	1.072	32	1.002	28.7	1.0466	5.96	-115.2	24	14	300	1.5	trip	5	n	18859.8	1000	16877.5	5.28019	0.071	1.1893	27.7246	11.7965	0.0367571	0	25.5803	0	28.5968	0	10387.9	0	5813.1	1110.02	1722.61	0	52.0402	9.0911	0	17.2699	0	132.029	0	0	26.4534	0	MF13
MF13-11-05-20-11:15	11-05-20-MF13LAC	2020-05-11	11:15:00	11.8021	1.057	32	0.987	28	1.03651	5.95	-117.4	24	14	300	1	trip	6	n	18884.8	1000	16902.5	-0.145438	0.076	1.18659	27.5975	11.4428	0.0358684	0	25.5378	0	28.486	0	10625.8	0	6473.86	980.396	1538.09	0	44.5748	4.28618	0	13.73	0	160.307	0	0	0	0	MF13
MF13-15-05-20-08:10	15-05-20-MF13LAC	2020-05-15	08:10:00	15.6736	1.072	32	1.001	26.5	1.06163	5.96	-183.5	24	14	200	1.5	trip	6	n	19877.3	1000	17895	66.1626	0.066	1.12528	25.1712	10.921	0.0353692	0	27.9738	0	29.0769	0	11163.3	0	8063.81	725.132	1069.71	119.168	43.4552	0	0	29.4825	0	361.482	0	144.437	0	74.5131	MF13
MF13-18-05-20-10:00	18-05-20-MF13LAC	2020-05-18	10:00:00	18.75	1.083	32	1.009	26.8	1.0705	6	-231.6	24	14	200	1.5	trip	6	n	20607.6	1000	18625.3	41.6537	0.072	1.08445	23.6711	10.8717	0.0337639	0	29.3018	0	28.8671	0	10967.9	0	8697.51	784.07	856.32	0	50.518	0	0	5.23046	0	69.2673	0	0	0	0	MF13
MF13-22-05-20-09:05	22-05-20-MF13	2020-05-22	09:05:00	22.7118	1.074	32	1.006	26.8	1.06155	6.22	-425.9	24	14	200	1.5	trip	6	n	19186.3	1000	17203.9	0.0466666	0.365	1.88907	31.9628	18.1651	0.00355248	0	16.0365	0	29.6994	192.491	8547.92	0	0	6747.6	625.884	0	117.823	0	0	13.5736	0	83.144	7.66458	108.053	0	67.704	MF13
MF13-25-05-20-09:05	25-05-20-MF13	2020-05-25	09:05:00	25.7118	1.085	32	1.017	27	1.07111	6.07	-359.8	24	14	200	1.5	trip	6	n	20145.4	1000	18163.1	10.7528	0.235	1.79752	30.9354	19.5802	0.00349087	0	15.8703	0	28.9905	189.32	8563.63	0	0	7154.47	533.167	91.7747	140.637	0	0	35.3039	0	104.167	0	0	0	0	MF13
MF13-29-05-20-08:45	29-05-20-MF13	2020-05-29	08:45:00	29.6979	1.081	32	1.011	26.2	1.07266	6.07	-373.7	24	14	200	1.5	trip	6	n	21045.1	1000	19062.8	11.5944	0.35	1.71771	30.1079	20.8688	0.00327177	0	15.9633	0	27.8205	116.185	8575.93	0	0	7282.71	475.366	73.918	264.755	0	0	25.9544	0	47.0102	4.01829	124.371	0	39.6876	MF13
MF13-01-06-20-11:15	01-06-20-MF13	2020-06-01	11:15:00	32.8021	1.073	32	1.004	26.9	1.05987	6.06	-395.9	24	14	200	1.5	trip	6	n	21133.6	1000	19151.3	7.66237	0.275	1.70906	29.7062	21.6835	0.00314096	0	16.3163	0	27.2132	111.602	8826.09	0	420.63	7303.12	429.846	0	394.568	0	0	42.7158	46.4787	46.8519	0	0	0	0	MF13
MF12-08-05-20-12:30	08-05-20-MF12	2020-05-08	12:30:00	8.85417	1.082	32	1.002	28.7	1.05648	5.97	-377.8	24	14	300	1.5	trip	5	n	20508.8	1000	18526.5	19.6069	7.74	1.06823	25.5473	21.4517	0.0135327	0	22.9778	0.409321	22.7279	0	12337.9	0	754.754	1212.04	0	0	2131.21	0	0	1.94161	0	0	146.317	40.6664	0	0	MF12
MF13-05-06-20-09:40	05-06-20-MF13	2020-06-05	09:40:00	36.7361	1.053	32	0.984	27.1	1.03864	6.07	-403.8	24	14	200	1.5	trip	6	n	22135.4	1000	20153.1	4.25051	0.375	1.62905	29.0551	22.3498	0.00356143	0	16.2882	0	26.9051	6.19012	9078.59	0	399.888	7070.22	402.29	113.584	749	0	0	78.1467	0	24.8051	0	0	0	0	MF13
MF13-08-06-20-09:35	08-06-20-MF13	2020-06-08	09:35:00	39.7326	1.068	32	0.998	27.1	1.05354	6.02	-405.4	24	14	200	1.5	trip	6	n	22214.7	1000	20232.4	12.338	0.425	1.62191	28.2999	23.0587	0.00328136	0	16.8508	0.0641916	26.7857	0	9627.1	0	0	5987.87	398.924	90.7432	1480.26	8.82141	0	115.45	0	110.845	0	0	0	35.4298	MF13
MF13-15-06-20-10:35	15-06-20-MF13	2020-06-15	10:35:00	46.7743	1.077	32	1.002	26.8	1.06454	5.98	-405.9	24	14	200	1.5	trip	6	n	22199.2	1000	20216.9	11.2177	0.495	1.62044	26.239	23.4674	0.00337904	0	18.1233	0.161477	26.4958	0	11833.9	0	0	3702.9	263.639	0	3117.29	78.1972	0	186.451	0	0	0	0	91.1893	0	MF13
MF13-19-06-20-09:40	19-06-20-MF13	2020-06-19	09:40:00	50.7361	1.071	32	1.001	26.4	1.06132	6.02	-415.9	24	14	200	1.5	trip	6	n	19201	1000	17218.7	3.97329	0.52	1.97016	31.3917	16.8817	0.0307253	0	16.3323	0	30.217	0	12236	0	0	3036.17	320.735	0	3494.42	175.215	0	76.8352	0	0	0	0	0	0	MF13
MF13-22-06-20-10:25	22-06-20-MF13	2020-06-22	10:25:00	53.7674	1.079	32	1.009	26.8	1.06652	6.01	-405.8	24	14	200	1.5	trip	6	n	18954.8	1000	16972.5	5.67018	0.53	1.99386	30.3534	17.8473	0.0501405	0	16.8827	0	29.6267	0	12425.6	0	50.131	2821.25	307.077	0	3577.16	229.816	0	61.8711	0	58.2275	0	212.707	71.0438	0	MF13
MF13-26-06-20-08:50	26-06-20-MF13	2020-06-26	08:50:00	57.7014	1.068	32	0.997	27	1.05422	6	-401.8	24	14	200	1.5	trip	6	n	20056.4	1000	18074.1	10.1643	0.58	1.88095	29.7293	18.7796	0.0667414	0	17.0018	0	28.9941	0	12762.9	0	82.4815	2588.57	251.715	0	3745.77	294.354	0	69.7274	104.328	83.4114	0	101.918	75.542	0	MF13
MF13-29-06-20-08:15	29-06-20-MF13	2020-06-29	08:15:00	60.6771	1.073	32	0.999	27	1.05919	6.03	-401.7	24	14	200	1.5	trip	6	n	20118.2	1000	18135.9	9.39405	0.565	1.8735	28.7973	19.3896	0.0454924	0	17.4678	0	28.9635	5.54936	12982	0	95.8485	2458.48	269.451	0	3852.71	293.51	0	44.4268	0	0	0	0	0	0	MF13
MF12-03-07-20-08:50	03-07-20-MF12	2020-07-03	08:50:00	3.80556	1.069	32	1.004	26.7	1.05727	6.08	-413.9	24	14	200	1.5	trip	6	n	21825.9	1000	19537.3	9.74712	0.955	1.8005	32.6791	26.4792	2.25011	0	17.2503	0	19.5408	71.8071	12566.6	0	35.6561	2975.94	4056.58	268.695	32.0303	105.416	0	955.126	489.464	587.182	238.083	188.191	75.7885	202.025	MF12
MF12-06-07-20-09:00	06-07-20-MF12	2020-07-06	09:00:00	6.8125	1.066	32	1.001	26.7	1.05429	6.07	-405.9	24	14	200	1.5	trip	6	n	21887.5	1000	19598.9	9.77091	0.8	1.81175	32.2122	28.7601	2.22014	0	17.7025	0	17.2934	77.8597	11663.7	0	34.6875	2902.47	4092.55	224.973	28.8545	68.6367	0	797.117	252.208	687.783	162.666	262.875	64.5524	140.264	MF12
MF12-10-07-20-09:30	10-07-20-MF12	2020-07-10	09:30:00	10.8333	1.058	32	0.994	27.5	1.04089	6.03	-409.9	24	14	200	1.5	trip	6	n	21824.1	1000	19535.5	9.50912	0.6	1.83229	31.0097	30.9656	2.20105	0	18.4729	0	15.5184	73.0296	11305.3	0	240.181	3140.88	3603.61	237.341	23.1697	37.7886	0	421.192	50.8592	573.549	160.258	0	59.2842	0	MF12
MF12-11-05-20-11:15	11-05-20-MF12	2020-05-11	11:15:00	11.8021	1.067	32	0.987	28	1.04641	6.01	-405.5	24	14	300	1	trip	5	n	21093.2	1000	19110.9	14.8656	6.1	1.03775	24.7547	21.5477	0.0128323	0	23.1161	0.425037	22.2893	0	12432.1	0	0	1572.86	0	0	2672.97	0	0	0	0	0	178.605	0	0	0	MF12
MF12-13-07-20-10:40	13-07-20-MF12	2020-07-13	10:40:00	13.8819	1.07	32	1.006	26.8	1.05758	6.03	-393.9	24	14	200	1.5	trip	6	n	21724.2	1000	19435.6	12.9829	0.45	1.83927	29.9111	31.9468	2.20926	0	19.2375	0	14.8561	20.1142	11214.7	0	749.035	3180.59	3385.34	0	3.4408	27.7761	0	315.618	223.065	494.381	105.072	0	58.8817	109.188	MF12
MF12-17-07-20-11:03	17-07-20-MF12	2020-07-17	11:03:00	17.8979	1.066	32	1.004	26.7	1.05429	6.02	-391.9	24	14	200	1.5	trip	6	n	21606.4	1000	19317.8	-5.0992	0.895	1.84375	28.3298	33.5841	2.22065	0	19.8622	0	14.1595	13.0909	10901.1	0	822.342	3683.32	2902.93	0	124.46	50.9885	0	379.375	0	361.142	76.8802	0	0	117.512	MF12
MF12-20-07-20-10:50	20-07-20-MF12	2020-07-20	10:50:00	20.8889	1.068	32	1.001	26.1	1.0604	6.04	-385.9	24	14	200	1.5	trip	6	n	21959.9	1000	19671.3	25.6531	1.005	1.86322	28.1734	34.4557	2.12535	0	20.8457	0	12.5366	13.1838	10822.2	0	0	4311.4	2740.49	164.551	304.947	37.8377	0	447.427	0	464.072	44.0283	0	0	90.1399	MF12
MF12-24-07-20-09:30	24-07-20-MF12	2020-07-24	09:30:00	24.8333	1.062	32	0.996	26.8	1.04963	6.04	-389.9	24	14	200	1.5	trip	6	n	22167.7	1000	19879.1	13.4065	0.99	1.85615	27.1789	36.9138	2.08703	0	21.6051	0	10.359	54.4943	10430.2	0	0	4427.4	2565	163.866	252.898	50.7151	0	670.175	99.1694	1112.26	40.3117	0	0	118.548	MF12
MF12-27-07-20-09:40	27-07-20-MF12	2020-07-27	09:40:00	27.8403	1.063	32	0.999	27.2	1.04789	6.04	-385.9	24	14	200	1.5	trip	6	n	22158.9	1000	19870.3	18.6186	0.995	1.86803	26.5618	38.6955	2.07212	0	22.5561	0	8.24655	19.1864	10169.7	0	0	4615.04	2568.93	0	231.376	105.349	0	645.764	0	321.694	41.9063	0	0	0	MF12
MF12-31-07-20-08:34	31-07-20-MF12	2020-07-31	08:34:00	31.7944	1.072	32	1.002	26.1	1.06438	6.05	-395.8	24	14	200	1.5	trip	6	n	21981.2	1000	19692.6	16.2365	1.07	1.90032	25.771	41.9849	2.06337	0	23.9434	0	4.33698	8.24515	9843.77	0	0	4604.56	2533.24	233.075	142.668	75.0643	0	483.13	0	541.987	0	0	0	0	MF12
MF12-03-08-20-11:00	03-08-20-MF12	2020-08-03	11:00:00	34.8958	1.062	32	0.996	26.3	1.05305	6.09	-387.9	24	14	200	1.5	trip	6	n	20892.3	1000	18603.7	4.9091	1.03	2.46329	32.5861	21.8069	0.243976	0	16.9466	0	25.9531	8.40064	9550.02	0	0	4893.74	2568.86	0	134.442	79.4007	0	484.386	0	361.081	0	0	0	41.2705	MF12
MF12-07-08-20-10:39	07-08-20-MF12	2020-08-07	10:39:00	38.8812	1.072	32	1.004	27.6	1.05409	6.06	-385.4	24	14	200	1.5	trip	6	n	21005.4	1000	18716.8	10.6908	0.86	2.44584	31.4178	24.9616	0.239517	0	17.4438	0	23.4914	7.85073	9460.82	0	0	5412.15	2879.99	0	196.597	110.674	126.371	537.011	0	308.208	114.263	0	0	0	MF12
MF12-10-08-20-10:10	10-08-20-MF12	2020-08-10	10:10:00	41.8611	1.069	32	0.998	27.7	1.05043	6.05	-397.7	24	14	200	1.5	trip	6	n	20880.8	1000	18592.3	9.6668	0.86	2.45831	30.8173	27.9765	0.237888	0	18.0624	0	20.4477	8.77227	9537.86	0	0	5101.2	2405.62	233.146	311.737	78.7111	0	549.282	468.731	1380.04	9.49235	0	0	36.3372	MF12
MF12-14-08-20-09:20	14-08-20-MF12	2020-08-14	09:20:00	45.8264	1.072	32	0.999	26.7	1.06025	6.01	-447.8	24	14	200	1.5	trip	6	n	19927.3	1000	17638.8	8.88465	1.155	2.57137	30.8196	35.8816	0.245079	0	19.7241	0	10.7582	0	9829.47	0	0	4760.65	2476.96	323.424	160.244	57.2819	0	973.595	118.379	244.006	1.34743	0	0	31.8716	MF12
MF12-15-05-20-08:10	15-05-20-MF12	2020-05-15	08:10:00	15.6736	1.073	32	1.001	26.5	1.06262	5.95	-359.8	24	14	200	1.5	trip	6	n	21073.9	1000	19091.6	16.1175	5.09	1.03692	24.3136	24.3658	0.0132025	0	24.1277	0.444988	18.9117	0	12975.3	0	0	2029.26	0	89.6742	3209.15	13.9245	92.1121	15.242	0	0	107.42	0	0	0	MF12
MF12-17-08-20-10:50	17-08-20-MF12	2020-08-17	10:50:00	48.8889	1.064	32	0.995	27.4	1.04752	5.95	-444	96	14	200	1.5	trip	6	n	15910.8	1000	13622.2	11.0231	1.415	3.21685	23.7259	44.1336	0.298518	0	25.4946	0.0672519	3.06327	11.5317	11057.1	0	0	5333.03	2814.13	188.184	161.827	75.8169	0	731.091	61.8404	284.224	39.1167	0	36.5185	4.22738	MF12
MF12-21-08-20-09:50	21-08-20-MF12	2020-08-21	09:50:00	52.8472	1.062	32	0.994	27.1	1.04758	6.15	-419.9	96	14	200	1.5	trip	6	n	19601.6	1000	17313	4.83206	1.1	2.8325	33.374	26.3533	0.0259462	0	18.1922	0	19.2221	0	11054.9	0	916.662	2637.18	2948.42	0	120.766	98.8272	0	1744.77	115.56	463.7	0	0	32.909	52.4054	MF12
MF12-24-08-20-13:40	24-08-20-MF12	2020-08-24	13:40:00	56.0069	1.069	32	1.001	27.4	1.05248	6.18	-430.9	96	14	200	1.5	trip	6	n	18808.2	1000	16519.6	11.7236	1.205	2.94916	33.2749	33.7054	0.0275569	0	19.6942	0	10.3487	0	11033.1	0	1234.47	3096.29	2423.53	0	101.377	87.2481	0	1810.25	175.407	429.342	0	0	29.032	125.919	MF12
MF12-28-08-20-08:30	28-08-20-MF12	2020-08-28	08:30:00	59.7917	1.058	32	0.991	26.5	1.0477	5.97	-450	96	14	200	1.5	trip	6	n	16676.5	1000	14387.9	11.8715	1.23	3.31911	30.0498	40.1421	0.0309158	0	23.2494	0.10718	3.10159	0	11427.1	0	811.437	3616.75	2069.65	0	82.1918	88.6532	0	1737.33	136.143	405.883	12.4967	0	53.5801	0	MF12
MF12-31-08-20-10:15	31-08-20-MF12	2020-08-31	10:15:00	62.8646	1.071	32	1.001	26.5	1.06063	5.95	-415.1	96	14	200	1.5	trip	6	n	13383.6	1000	11095	12.6237	1.34	4.13018	20.7844	43.9082	0.0372556	0	30.0506	0.207872	0.881458	14.3126	11228.7	0	0	3864.73	2184.54	0	35.8349	154.07	0	2195.07	0	246.609	36.4394	0	66.7464	59.9871	MF12
MF12-04-09-20-10:50	04-09-20-MF12	2020-09-04	10:50:00	66.8889	1.079	32	1.009	26.3	1.06997	6.19	-413.9	96	14	200	1.5	trip	6	n	21938	1000	19649.4	8.23948	1.165	2.49426	31.6751	19.0241	0.00314747	0	16.8147	0	27.1316	0	11318.1	0	73.9518	4059.47	2091.33	0	87.6482	120.857	0	1985.91	0	409.558	97.0727	0	90.1703	0	MF12
MF12-07-09-20-09:30	07-09-20-MF12	2020-09-07	09:30:00	69.8333	1.073	32	1.007	25.5	1.06953	6.08	-463.9	96	14	200	1.5	trip	6	n	21447	1000	19158.4	3.99887	1.185	2.54923	31.5071	23.6035	0.00355274	0	17.4044	0.0435552	22.1148	0	11131.2	0	326.341	3686.64	2176.88	309.48	160.89	101.206	0	2242.94	179.312	380.415	85.4685	0	35.3973	0	MF12
MF12-11-09-20-10:05	11-09-20-MF12	2020-09-11	10:05:00	73.8576	1.068	32	1.001	26.1	1.0604	6.14	-415.9	96	14	200	1.5	trip	6	n	20340.7	1000	18052.1	12.8247	1.305	2.68087	31.6596	31.2126	0.00407501	0	19.3245	0.110833	15.0076	0	10334.1	0	113.311	3144.4	2675.92	0	403.994	234.365	0	2549.71	0	203.896	189.073	0	0	74.0148	MF12
MF12-14-09-20-10:00	14-09-20-MF12	2020-09-14	10:00:00	76.8542	1.081	32	1.01	26	1.07404	6.13	-406	96	14	200	1.5	trip	6	n	20179.5	1000	17890.9	8.15294	1.18	2.69988	31.2054	34.4585	0.00453862	0	19.9304	0.152257	11.5491	8.72673	10315.9	0	93.505	3960.85	2332.45	285.393	424.334	149.298	145.103	1906.06	216.171	431.941	38.4488	0	0	135.608	MF12
MF12-18-09-20-10:20	18-09-20-MF12	2020-09-18	10:20:00	80.8681	1.078	32	1.007	26.5	1.0676	6.12	-428.7	96	14	200	1.5	trip	6	n	19261.6	1000	16973	10.8762	1.355	2.82327	30.3382	39.4949	0.00512726	0	21.6397	0.27648	5.42229	8.49677	10555	0	66.0882	3946.85	2388.98	0	422.449	284.488	0	1525.62	184.15	226.488	63.8365	0	0	45.4386	MF12
MF12-18-05-20-10:00	18-05-20-MF12	2020-05-18	10:00:00	18.75	1.079	32	1.009	26.8	1.06652	6.01	-398	24	14	200	1.5	trip	6	n	21491.2	1000	19508.9	41.0525	3.42	1.01594	23.2164	25.68	0.0129283	0	25.8511	0.454018	16.1825	0	12692.7	0	0	2502.47	0	0	2962.39	41.1609	0	0	0	0	0	0	0	0	MF12
MF12-21-09-20-13:40	21-09-20-MF12	2020-09-21	13:40:00	84.0069	1.066	32	0.999	26.6	1.05497	6.07	-474.2	96	14	200	1.5	trip	6	n	16853.1	1000	14564.6	9.53595	1.775	3.22329	25.3979	45.2291	0.00578654	0	25.3946	0.423015	0.326249	39.364	10888.1	0	269.958	3924.48	1892.21	0	467.724	217.285	0	1244.4	0	474.683	96.308	0	0	75.3678	MF12
MF13-03-07-20-08:50	03-07-20-MF13	2020-07-03	08:50:00	3.80556	1.061	32	1.004	26.7	1.04932	6.1	-413.9	24	14	200	1.5	trip	6	n	22010.5	1000	19721.9	6.87933	0.935	1.71128	32.8062	25.8656	2.04993	0	16.4451	0	21.1219	13.0275	12211.8	0	70.3385	2724.16	4286.68	379.796	31.544	86.4608	0	932.344	334.422	666.074	198.422	0	63.1204	115.062	MF13
MF13-06-07-20-09:00	06-07-20-MF13	2020-07-06	09:00:00	6.8125	1.065	32	1.001	26.7	1.05329	6.05	-401.9	24	14	200	1.5	trip	6	n	22394.8	1000	20106.2	9.11453	0.8	1.69592	32.5873	28.0399	1.99508	0	16.6194	0	19.0624	27.3288	11516.7	0	30.8552	3070.67	4114.61	285.66	0	61.0255	0	891.202	238.428	892.063	256.066	0	68.6948	103.329	MF13
MF13-10-07-20-09:30	10-07-20-MF13	2020-07-10	09:30:00	10.8333	1.058	32	0.994	27.5	1.04089	6.04	-411.9	24	14	200	1.5	trip	6	n	21664.5	1000	19375.9	10.1576	0.58	1.81258	32.7706	18.4078	0.201993	0	16.2797	0	30.5273	93.3231	11014.6	0	493.625	3226.39	3603.41	0	35.712	52.9189	0	409.519	270.03	558.498	150.189	0	39.2712	0	MF13
MF13-13-07-20-10:40	13-07-20-MF13	2020-07-13	10:40:00	13.8819	1.074	32	1.006	26.8	1.06155	6.03	-393.9	24	14	200	1.5	trip	6	n	21609.9	1000	19321.3	5.80041	0.45	1.81565	32.353	18.9443	0.15634	0	16.626	0	30.1048	43.8779	10886.3	0	968.079	2962.66	3223.79	62.3315	194.173	94.8716	0	315.781	362.056	668.56	72.1797	113.987	0	156.103	MF13
MF13-17-07-20-11:03	17-07-20-MF13	2020-07-17	11:03:00	17.8979	1.073	32	1.004	26.7	1.06125	6.09	-377.8	24	14	200	1.5	trip	6	n	22833.5	1000	20544.9	-1.74608	1.055	1.71561	29.9574	22.3646	0.198589	0	16.3318	0	29.4319	52.325	10564	0	0	3461.24	2668.58	0	622.828	251.108	0	806.888	0	875.844	67.2631	0	0	124.317	MF13
MF13-20-07-20-10:50	20-07-20-MF13	2020-07-20	10:50:00	20.8889	1.07	32	1.001	26.1	1.06239	6.05	-383.8	24	14	200	1.5	trip	6	n	22524.4	1000	20235.8	12.5515	0.925	1.73776	30.1451	22.0605	0.155804	0	17.1776	0	28.7233	56.1244	10789.7	0	0	3649.62	2636.28	0	704.086	157.369	0	835.631	0	458.646	49.8647	0	0	0	MF13
MF13-24-07-20-09:30	24-07-20-MF13	2020-07-24	09:30:00	24.8333	1.063	32	0.996	26.8	1.05062	6.05	-389.3	24	14	200	1.5	trip	6	n	23047.4	1000	20758.8	17.5569	0.99	1.69566	28.588	23.9812	0.182085	0	18.0513	0	27.5018	7.98777	10796.3	0	0	3416.05	2286.18	0	1064.2	235.318	0	728.373	0	1182.52	0	0	29.861	112.557	MF13
MF13-27-07-20-09:40	27-07-20-MF13	2020-07-27	09:40:00	27.8403	1.071	32	0.999	27.2	1.05583	6.04	-394	24	14	200	1.5	trip	6	n	23114.9	1000	20826.3	12.3713	1.055	1.68939	27.8853	25.1543	0.176604	0	18.5988	0	26.4956	8.62993	10942.1	0	0	3258.73	1978.64	0	1376.23	349.546	0	774.806	0	396.802	0	0	69.4098	0	MF13
MF13-31-07-20-08:34	31-07-20-MF13	2020-07-31	08:34:00	31.7944	1.072	32	1.002	26.1	1.06438	6.02	-385.9	24	14	200	1.5	trip	6	n	23324.2	1000	21035.7	6.92857	1.235	1.67165	26.9896	27.4799	0.166574	0	19.2478	0	24.4446	8.96866	10614.4	0	0	3146.76	1565.92	178.186	1465.44	344.257	0	719.899	0	186.64	34.3265	0	43.0422	96.3684	MF13
MF12-22-05-20-09:05	22-05-20-MF12	2020-05-22	09:05:00	22.7118	1.079	32	1.006	26.8	1.06652	6.01	-497.1	24	14	200	1.5	trip	6	n	18552	1000	16569.7	6.67553	2.505	1.83231	31.9737	19.0982	0.00171696	0	16.9587	0.15305	27.29	0	12256.5	0	0	3597.07	235.207	152.5	2445.64	142.438	0	0	0	26.514	67.7434	0	0	81.9395	MF12
MF13-03-08-20-11:00	03-08-20-MF13	2020-08-03	11:00:00	34.8958	1.063	32	0.996	26.3	1.05404	6.03	-395.9	24	14	200	1.5	trip	6	n	21198.6	1000	18910	5.8134	1.285	2.44043	32.8277	19.5837	0.015057	0	16.5721	0	28.561	0	11049	0	46.2323	3184.63	1689.33	0	1607.05	532.76	0	917.148	160.817	601.766	0	0	0	200.801	MF13
MF13-07-08-20-10:39	07-08-20-MF13	2020-08-07	10:39:00	38.8812	1.073	32	1.004	27.6	1.05508	6.02	-421.9	24	14	200	1.5	trip	6	n	20521	1000	18232.4	16.4479	1.59	2.51664	32.6845	28.9251	0.0143855	0	18.1061	0	17.7532	128.735	10524.9	0	46.3326	2609.73	2114.56	84.41	1466.83	1128.15	0	1328.34	60.2888	633.271	0	0	39.9769	482.571	MF13
MF13-10-08-20-10:10	10-08-20-MF13	2020-08-10	10:10:00	41.8611	1.061	32	0.998	27.7	1.0425	5.96	-421.9	24	14	200	1.5	trip	6	n	18362.8	1000	16074.2	9.81153	1.74	2.80966	31.7479	37.1894	0.0174917	0	20.828	0	7.4075	0	10771.1	0	0	2327.46	2366.91	0	1251.95	985.138	0	1404.44	69.2799	682.417	70.1188	237.798	75.9564	772.775	MF13
MF13-14-08-20-09:20	14-08-20-MF13	2020-08-14	09:20:00	45.8264	1.063	32	0.999	26.7	1.0513	6.04	-421.9	24	14	200	1.5	trip	6	n	12807.5	1000	10518.9	16.1147	1.63	4.01811	14.9932	47.4231	0.0222541	0	31.9286	0.13466	1.48005	23.0924	11278.1	0	0	2392.14	2388.37	0	1076.3	827.285	0	1464.79	72.3415	464.713	5.65618	0	29.3278	533.13	MF13
MF13-17-08-20-10:50	17-08-20-MF13	2020-08-17	10:50:00	48.8889	1.057	32	0.995	27.4	1.04057	6.05	-405	24	14	200	1.5	trip	6	n	11200.9	1000	8912.33	19.7552	1.46	4.58706	6.0341	50.384	0.0228307	0	38.5229	0.287324	0.161831	17.8791	10898.4	0	0	2868.15	2369.13	0	881.862	770.067	0	1321.52	0	325.292	88.059	0	72.3123	538.69	MF13
MF13-21-08-20-09:50	21-08-20-MF13	2020-08-21	09:50:00	52.8472	1.056	32	0.994	27.1	1.04162	5.96	-411.9	24	14	200	1.5	trip	6	n	21085	1000	18796.4	-1.87911	1.17	2.50416	31.7093	22.4913	0.00166734	0	17.3266	0.0630395	25.9039	0	10590.9	0	828.665	2640.85	2195.35	0	860.081	750.1	0	1104.97	0	338.079	54.9539	0	66.8334	422.06	MF13
MF13-24-08-20-13:40	24-08-20-MF13	2020-08-24	13:40:00	56.0069	1.063	32	1.001	27.4	1.04653	6.06	-415.9	24	14	200	1.5	trip	6	n	20815.3	1000	18526.7	13.6622	1.435	2.53442	31.3514	28.9088	0.00279702	0	18.3246	0.167068	18.7109	71.4211	10194.7	0	0	2653.64	2603.85	163.776	849.031	750.091	0	1203.47	138.948	533.348	35.6479	214.873	62.2849	478.633	MF13
MF13-28-08-20-08:30	28-08-20-MF13	2020-08-28	08:30:00	59.7917	1.051	32	0.991	26.5	1.04073	6	-414.8	24	14	200	1.5	trip	6	n	19500.1	1000	17211.5	14.3551	1.405	2.70048	30.9409	38.8576	0.00357447	0	20.5873	0.302078	6.60798	17.0239	10682.8	0	0	2546.81	2722.96	89.7608	822.858	740.459	0	1369.4	134.565	519.001	0	0	38.612	623.953	MF13
MF13-31-08-20-10:15	31-08-20-MF13	2020-08-31	10:15:00	62.8646	1.063	32	1.001	26.5	1.05267	6	-415.9	24	14	200	1.5	trip	6	n	16340.1	1000	14051.5	16.523	1.505	3.21918	24.0297	44.6916	0.00433535	0	25.7277	0.526598	1.80082	67.8219	11236	0	0	2503.3	2550.61	0	699.249	670.366	0	1369.86	123.132	544.295	8.67878	0	63.5943	642.13	MF13
MF13-04-09-20-10:50	04-09-20-MF13	2020-09-04	10:50:00	66.8889	1.066	32	1.009	26.3	1.05703	6.08	-407	24	14	200	1.5	trip	6	n	21149.9	1000	18861.3	7.91693	1.23	2.4904	30.9757	20.4659	0	0	16.3943	0.0860778	26.3958	61.4308	10752.5	0	81.1884	2571.9	2656.99	0	608.785	679.047	122.205	1426.86	66.0421	231.525	7.37469	0	38.5695	565.338	MF13
MF12-25-05-20-09:05	25-05-20-MF12	2020-05-25	09:05:00	25.7118	1.09	32	1.017	27	1.07607	6	-518	24	14	200	1.5	trip	6	n	17806.9	1000	15824.6	8.33254	2.035	1.90706	32.5809	25.2889	0.00194982	0	18.192	0.169155	18.7449	0	12236.2	0	0	4196.91	269.678	127.735	2257.99	280.838	0	0	0	0	59.6903	158.465	0	78.0957	MF12
MF13-07-09-20-09:30	07-09-20-MF13	2020-09-07	09:30:00	69.8333	1.066	32	1.007	25.5	1.06254	6.04	-406	24	14	200	1.5	trip	6	n	20892.3	1000	18603.7	8.61608	1.25	2.51893	30.5221	25.0621	0	0	17.0494	0.201544	21.504	15.0158	10787.1	0	104.856	2496.8	2862.93	0	638.327	631.28	0	1467.48	0	605.741	243.34	369.102	44.3764	601.579	MF13
MF13-11-09-20-10:05	11-09-20-MF13	2020-09-11	10:05:00	73.8576	1.057	32	1.001	26.1	1.04944	6.02	-399.9	24	14	200	1.5	trip	6	n	19562.3	1000	17273.8	20.9698	1.19	2.68298	30.3594	32.2064	0	0	19.2131	0.394095	15.144	15.1686	11001	0	105.32	2496.16	2957.13	414.41	805.794	607.276	0	1642.34	0	908.751	146.197	191.827	75.1046	656.068	MF13
MF13-14-09-20-10:00	14-09-20-MF13	2020-09-14	10:00:00	76.8542	1.067	32	1.01	26	1.06009	6.03	-397.9	24	14	200	1.5	trip	6	n	18918.6	1000	16630	8.26754	1.105	2.77165	29.4392	35.7876	0	0	20.3554	0.573726	11.0724	19.102	10699.5	0	87.3948	2548.75	2612.42	233.631	872.945	570.879	167.268	1547.49	0	390.293	15.2298	0	73.7297	506.847	MF13
MF13-18-09-20-10:20	18-09-20-MF13	2020-09-18	10:20:00	80.8681	1.062	32	1.007	26.5	1.05168	6.04	-399.9	24	14	200	1.5	trip	6	n	18252.9	1000	15964.3	22.8573	1.12	2.86709	27.1574	41.0677	0	0	22.6034	0.89438	5.40999	76.5189	11397.7	0	77.1327	2943.51	2299.94	0	862.601	572.338	155.85	1570.65	0	489.952	23.8817	0	0	397.899	MF13
MF13-21-09-20-13:40	21-09-20-MF13	2020-09-21	13:40:00	84.0069	1.055	32	0.999	26.6	1.04403	6.03	-416.48	24	14	200	1.5	trip	6	n	15561	1000	13272.4	2.05343	1.155	3.35919	21.9887	45.952	0	0	26.6681	1.36695	0.665092	66.3134	11124.4	0	73.821	3072.12	2048.94	0	813.967	462.417	0	1525.71	0	311.877	44.2999	206.198	130.977	434.043	MF13
MF12-25-09-20-10:11	25-09-20-MF12	2020-09-25	10:11:00	0.764583	1.055	32	0.985	25.8	1.0495	5.93	-403.9	96	14	200	1.5	trip	6	n	20979.3	1000	18690.7	-17.3548	0.81	2.59709	32.8233	18.7908	0	0	16.5031	0	29.2857	0	11081.2	0	1211.65	3142.62	2083.52	215.011	374.503	195.717	159.778	497.432	0	76.9563	33.9997	0	0	70.7384	MF12
MF12-28-09-20-09:00	28-09-20-MF12	2020-09-28	09:00:00	3.71528	1.066	32	0.993	24.2	1.07156	6.13	-411.4	96	14	200	1.5	trip	6	n	20482.6	1000	18194	7.53808	1.2	2.65773	32.2031	22.5136	0	0	17.3083	0.0633263	25.2539	0	10581.6	0	40.206	2976.01	2372.31	250.085	727.114	346.812	0	1449.93	0	330.284	29.5627	0	0	74.8259	MF12
MF13-29-06-20-13:30	29-06-20-MF13	2020-06-29	13:30:00	0	1.062	32	0.999	27.2	1.0469	6.15	-401.8	24	14	200	1.5	trip	6	n	21768.6	1000	19480		1.005	1.72643	32.4165	16.5817	2.08403	0	15.995	0	31.1964	9.274	15248.4	0	0	3722.14	2793.27	116.254	87.4962	41.5502	0	1170.22	255.373	196.982	0	166.144	116.814	82.8577	MF13
MF12-02-10-20-09:25	02-10-20-MF12	2020-10-02	09:25:00	7.73264	1.05	32	0.978	25.2	1.04863	6.08	-433.8	96	14	200	1.5	trip	6	n	21050.7	1000	18762.1	54.7882	1.4	2.58379	31.3516	30.4933	0	0	20.7412	0.127346	14.7028	0	10252.1	0	65.6198	2446.19	2343.81	0	1114.73	678.669	0	1587.1	108.452	574.844	15.6433	0	0	421.503	MF12
MF12-06-10-20-10:40	06-10-20-MF12	2020-10-06	10:40:00	11.7847	1.058	32	0.99	25.7	1.05318	6.02	-415.9	84	14	200	1.5	trip	6	n	20082.4	1000	17793.8	17.2529	1.535	2.70595	30.5656	38.9095	0	0	23.0398	0.21729	4.56178	5.27836	10607.5	0	35.7014	2662.91	2395.22	0	1107.34	716.885	0	1537.88	0	395.558	22.6932	0	59.3223	341.215	MF12
MF12-30-04-20-11:40		2020-04-30	11:40:00	0.819444	1.059	32	0.989	28.7	1.03376	6.46	-507.9	24	14	300	1.5	trip	0	n	19309.7	1000	17327.4	32.9867	18.3	1.13862	26.3273	18.2029	0.0141882	0	22.7442	0.34907	25.6034	21.9515	12110.7	0	1490.87	61.4631	47.0252	0	81.178	79.8184	0	0	0	0	0	0	0	0	MF12
MF13-30-04-20-11:30		2020-04-30	11:30:00	0.8125	1.049	32	0.989	28.7	1.02388	5.92	-165.7	24	14	300	1.5	trip	0	n	18942.5	1000	16960.2	22.783	0.185	1.18864	28.2026	12.7537	0.0377193	0	25.0834	0	27.6114	13.533	9252.01	0	1288.87	1945.77	3050.55	0	114.287	20.4965	0	7.35138	0	555.395	0	0	0	0	MF13
MF12-06-05-20-11:40		2020-05-06	11:40:00	6.81944	1.081	32	1.001	28.1	1.05959	6	-363.7	24	14	300	1	trip	0	n	20115	1000	18132.7	9.49428	11.648	1.09009	26.0958	21.6321	0.0137569	0	22.6877	0.407926	23.4083	0	12248.8	0	13.6261	1037.64	107.741	0	1707.64	0	0	14.2638	0	0	155.31	0	0	0	MF12
MF13-06-05-20-11:40		2020-05-06	11:40:00	6.81944	1.071	32	1.001	28.1	1.04969	5.95	-111.8	24	14	300	1	trip	0	n	18798.4	1000	16816.1	12.6868	0.084	1.19432	28.0531	11.9223	0.0371502	0	25.4506	0	27.9761	0	10099.6	0	4736.37	1267.92	2266.4	0	58.5632	19.6636	0	0	0	231.34	0	0	0	17.0462	MF13
MF12-13-05-20-09:50		2020-05-13	09:50:00	13.7431	1.068	32	0.998	27.1	1.05354	5.99	-409.9	24	14	300	1.5	trip	0	n	21050.4	1000	19068.1	12.8003	5.6	1.03897	24.6179	22.5559	0.0133564	0	23.6032	0.434548	22.4899	0	12480.5	0	0	1790.16	0	0	2947.49	0	0	15.1058	199.564	0	158.299	0	0	0	MF12
MF13-13-05-20-09:50		2020-05-13	09:50:00	13.7431	1.068	32	0.998	27.1	1.05354	5.97	-141.4	24	14	300	1.5	trip	0	n	19349.7	1000	17367.4	36.081	0.066	1.157	26.4236	10.9427	0.0357076	0	26.2743	0	29.3141	0	10884.4	0	7274.77	868.087	1267.15	176.109	46.1679	40.3556	0	17.0259	0	168.06	0	0	25.6595	0	MF13
MF12-20-05-20-09:30		2020-05-20	09:30:00	20.7292	1.076	32	1.005	26.8	1.06354	6.01	-397.8	24	14	200	1.5	trip	0	n	21644.9	1000	19662.6	48.5542	3	1.00789	22.5596	27.9494	0.0130747	0	27.3236	0.46202	12.7933	0	12730.9	0	0	3014.74	60.8873	0	2692.88	84.0917	0	0	98.1561	0	61.7769	0	0	105.51	MF12
MF12-20-05-20-13:30		2020-05-20	13:30:00	20.8958	1.076	32	1.004	28	1.05532	5.96	-433.5	24	14	200	0	trip	0	y	18842.3	1000	16860			1.80583	31.8394	16.335	0.00171452	0	16.4574	0.13723	29.9726																		MF12
MF13-20-05-20-09:30		2020-05-20	09:30:00	20.7292	1.08	32	1.005	26.8	1.06752	6.48	-442.9	24	14	200	1.5	trip	0	n	23120.1	1000	21137.8	34.9107	0.526	0.965849	24.9308	16.2478	0.0307283	0	27.2323	0	25.818	186.425	8932.55	0	1597.72	5360.45	646.194	0	87.688	15.3887	0	18.5033	0	81.7897	0	0	0	0	MF13
MF13-20-05-20-13:30		2020-05-20	13:30:00	20.8958	1.078	32	1.004	28	1.0573	6.37	-461.8	24	14	200	0	trip	0	y	18842.3	1000	16860			1.92535	31.8672	16.4883	0.00376969	0	16.3276	0	30.489																		MF13
MF12-27-05-20-09:30		2020-05-27	09:30:00	27.7292	1.09	32	1.018	27.1	1.07538	5.99	-532.2	24	14	200	1.5	trip	0	n	17608.2	1000	15625.9	17.0145	1.785	1.9266	32.6958	30.3014	0.00266157	0	19.1243	0.184741	11.5093	9.55361	12381.3	0	0	4526.65	509.812	0	2043.23	251.633	0	39.6575	46.1022	97.7214	40.8495	0	0	122.238	MF12
MF13-27-05-20-09:30		2020-05-27	09:30:00	27.7292	1.089	32	1.018	27.1	1.07439	6.05	-349.8	24	14	200	1.5	trip	0	n	20775.1	1000	18792.8	10.2632	0.25	1.74153	30.3534	20.25	0.00359477	0	15.761	0	28.0404	163.068	8565.93	0	0	7368.82	509.31	0	189.182	0	120.505	20.6905	0	108.048	0	71.7337	0	0	MF13
MF12-03-06-20-08:28	03-06-20-MF12	2020-06-03	08:28:00	34.6861	1.061	32	0.99	26.4	1.05137	6.01	-400.5	24	14	200	1.5	trip	6	n	9593.07	1000	7610.77	11.1455	1.28	3.52044	4.2918	41.5538	0.00432813	0	38.1635	1.01932	0.749004	0	13214.5	0	131.817	5179.79	1215.64	0	993.014	371.375	0	97.5936	0	204.706	0	0	0	94.4725	MF12
MF12-03-06-20-11:40		2020-06-03	11:40:00	34.8194	1.063	32	0.99	27.6	1.04517	5.96	-432.7	24	14	200	1.5	trip	0	y	21482.3	1000	19500			1.87626	30.7162	18.255	0	0	17.3113	0.191207	28.717																		MF12
MF13-03-06-20-08:28		2020-06-03	08:28:00	34.6861	1.061	32	0.99	26.4	1.05137	6.07	-401.8	24	14	200	1.5	trip	0	n	21758.8	1000	19776.5	17.7499	0.36	1.65858	29.3537	22.146	0.00353401	0	16.4207	0	27.3295	80.3917	8956.65	0	430.246	7193.41	459.963	0	499.676	0	0	45.2208	0	116.201	0	0	0	0	MF13
MF12-08-06-20-15:25		2020-06-08	15:25:00	39.9757	1.072	32	0.997	27	1.05819	5.99	-413.9	24	14	200	1.5	trip	0	n	11358.8	1000	9376.52	39.2772		3.53383	7.53077	35.0093	0	0	34.2434	2.50673	8.55509																		MF12
MF12-08-06-20-17:08		2020-06-08	17:08:00	40.0472	1.064	32	0.997	27.1	1.04956	6.12	-431.9	24	14	200	1.5	trip	0	y	21042.3	1000	19060			1.93195	30.3875	18.9991	0	0	17.6569	0.597088	28.0086																		MF12
MF13-10-06-20-09:30		2020-06-10	09:30:00	41.7292	1.072	32	0.999	27	1.05819	5.98	-395.8	24	14	200	1.5	trip	0	n	22491.7	1000	20509.4	9.23357	0.44	1.60066	27.8471	23.1935	0.00325846	0	16.949	0.072235	26.5476	0	10384.1	0	0	5254	427.092	0	2048.8	39.9239	102.138	268.323	0	89.5672	0	169.186	111.61	0	MF13
MF12-15-06-20-15:10		2020-06-15	15:10:00	46.9653	1.069	32	1.001	26.6	1.05796	6.13	-457.8	24	14	200	0	trip	0	y	21402.3	1000	19420			1.94591	29.7303	18.9673	1.72001	0	17.4392	0.299933	27.3326																		MF12
MF13-15-06-20-15:10		2020-06-15	15:10:00	46.9653	1.069	32	1.001	26.6	1.05796	6	-415.9	24	14	200	0	trip	0	y	18952.3	1000	16970			1.99974	32.4099	16.1219	0.0396723	0	16.03	0	31.0756																		MF13
MF12-17-06-20-08:00		2020-06-17	08:00:00	48.6667	1.065	32	0.997	26.4	1.05535	6.18	-504	24	14	200	1.5	trip	0	n	21423.6	1000	19441.3	10.1738	1.165	1.9401	30.0325	28.0607	1.71884	0	17.7232	0.343494	15.8663	9.59006	16158	0	0	4126.83	1811.25	356.747	169.323	226.083	96.9764	797.758	548.372	187.826	0	0	88.5677	77.4885	MF12
MF13-17-06-20-08:00		2020-06-17	08:00:00	48.6667	1.067	32	0.997	26.4	1.05734	6	-413.8	24	14	200	1.5	trip	0	n	19337.3	1000	17355	10.595	0.535	1.95811	31.5542	16.5255	0.0451059	0	16.0586	0	30.397	0	11853.1	0	0	3252.63	351.306	111.207	3292.39	188.316	0	90.6667	0	81.2225	0	0	57.5465	0	MF13
MF12-22-06-20-16:30		2020-06-22	16:30:00	54.0208	1.074	32	1.008	28.2	1.05198	6.15	-403.3	24	14	200	1.5	trip	0	y	21462.3	1000	19480		1.46	1.59958	30.1518	19.7604	2.22595	0	17.0244	0	26.2693	41.3824	16388.9	0	0	4008.06	2312.07	210.318	96.8613	93.6023	0	1024.21	370.359	327.76	0	0	76.9182	97.1938	MF12
MF12-24-06-20-08:20		2020-06-24	08:20:00	55.6806	1.067	32	1.006	26.8	1.0546	6.12	-449.7	24	14	200	1.5	trip	0	n	21173.8	1000	19191.5	14.7997	1.515	1.60811	30.8219	28.4421	2.27114	0	17.6891	0	15.2291	8.58938	15268.2	0	30.4596	3969.26	2499.13	398.395	71.5083	71.0413	0	1079.46	459.325	227.704	61.7618	0	89.5702	92.7135	MF12
MF13-24-06-20-08:20		2020-06-24	08:20:00	55.6806	1.076	32	1.006	26.8	1.06354	6.02	-403.9	24	14	200	1.5	trip	0	n	19920.6	1000	17938.3	18.6736	0.545	1.89548	30.0658	18.1376	0.0436896	0	16.7331	0	29.774	0	12517.5	0	48.5037	2687.79	269.952	106.153	3637.86	233.327	0	62.2259	0	73.42	0	0	0	0	MF13
MF12-29-06-20-13:30		2020-06-29	13:30:00	0	1.063	32	0.999	27.2	1.04789	6.13	-403.9	24	14	200	1.5	trip	0	n	21768.6	1000	19480		0.975	1.80349	32.5223	17.7237	2.26557	0	16.668	0	29.017	59.1638	15223.4	0	30.2968	3691.72	2938.3	262.654	88.6976	147.384	101.841	1144.2	276.513	417.472	0	0	95.962	98.8163	MF12
MF12-01-07-20-09:30		2020-07-01	09:30:00	1.83333	1.057	32	0.994	27.1	1.04261	6.12	-419.9	24	14	200	1.5	trip	0	n	21704.2	1000	19415.6	9.49845	0.96	1.81989	32.8773	23.3359	2.25487	0	17.0167	0	22.6953	10.2778	13545.7	0	0	4459.62	3213.12	228.822	50.3994	70.2334	0	550.19	435.016	396.305	157.206	0	67.5018	117.182	MF12
MF13-01-07-20-09:30		2020-07-01	09:30:00	1.83333	1.058	32	0.994	27.1	1.04361	6.15	-425.1	24	14	200	1.5	trip	0	n	21779.8	1000	19491.2	12.7459	0.975	1.73779	32.9045	22.6127	2.06499	0	16.3869	0	24.2932	11.9337	13478.9	0	0	3991.11	3386.17	400.755	52.688	30.6526	0	578.397	418.929	466.241	168.009	232.184	98.5051	119.585	MF13
MF12-08-07-20-08:40		2020-07-08	08:40:00	8.79861	1.065	32	1.001	27.1	1.05056	6.06	-403.9	24	14	200	1.5	trip	0	n	21897.3	1000	19608.7	11.4412	0.66	1.83022	31.8321	29.833	2.19245	0	18.0816	0	16.2307	71.8279	11351.7	0	0	3060.55	3892.68	0	19.588	32.8797	0	498.725	252.674	498.766	183.729	0	63.7316	55.5654	MF12
MF13-08-07-20-08:40		2020-07-08	08:40:00	8.79861	1.063	32	1.001	27.1	1.04857	6.08	-413.9	24	14	200	1.5	trip	0	n	22603	1000	20314.4	9.58312	0.735	1.68245	32.1204	29.096	1.97104	0	16.7803	0	18.3498	87.4804	11249.5	0	123.409	3173.04	3872.54	276.674	42.3765	46.8536	0	458.253	111.52	640.974	365.361	163.667	91.0542	124.437	MF13
MF13-08-07-20-13:30		2020-07-08	13:30:00	9	1.067	32	1.001	27.1	1.05254	5.97	-417.9	24	14	200	0	trip	0	y	21348.6	1000	19060			1.84093	33.5538	17.155	0.160394	0	16.1952	0	31.0947																		MF13
MF12-15-07-20-08:52		2020-07-15	08:52:00	15.8069	1.064	32	0.999	26.5	1.05367	6.02	-393.9	24	14	200	1.5	trip	0	n	21782.5	1000	19493.9	21.1819	0.435	1.82617	28.9361	32.562	2.2096	0	19.8843	0	14.5818	21.5331	11066	0	991.875	3078.14	3117.65	199.814	42.0902	25.3644	0	318.307	59.0393	607.816	74.5131	0	0	71.1515	MF12
MF13-15-07-20-08:52		2020-07-15	08:52:00	15.8069	1.065	32	0.999	26.5	1.05466	6.07	-397.9	24	14	200	1.5	trip	0	n	22209.3	1000	19920.7	20.8734	0.43	1.76522	31.0027	20.1747	0.168293	0	16.8521	0	30.0369	67.7071	10763.1	0	466.726	2967.34	2889.68	96.5398	498.633	69.3452	0	374.602	153.263	488.086	62.9401	0	0	122.524	MF13
MF12-22-07-20-10:15		2020-07-22	10:15:00	22.8646	1.071	32	1.007	26.5	1.06063	6.05	-389.8	24	14	200	1.5	trip	0	n	22061.3	1000	19772.7	15.3596	0.955	1.84955	27.5764	35.6314	2.11798	0	21.263	0	11.5617	9.87486	10543.9	0	0	4163.75	2639.24	0	262.568	45.9233	0	717.264	0	472.586	51.5287	0	0	146.744	MF12
MF13-22-07-20-10:15		2020-07-22	10:15:00	22.8646	1.073	32	1.007	26.5	1.06262	6.06	-382	24	14	200	1.5	trip	0	n	22716.6	1000	20428	22.0189	0.92	1.7217	29.427	23.0071	0.182377	0	17.7466	0	27.9153	11.5511	10848	0	0	3709.04	2401.68	126.939	841.007	203.182	0	806.061	0	352.148	55.9814	0	48.6432	87.0519	MF13
MF12-29-07-20-09:35		2020-07-29	09:35:00	29.8368	1.075	32	1.005	26.1	1.06737	6.05	-389.9	24	14	200	1.5	trip	0	n	22138.8	1000	19850.2	19.6487	1.03	1.87515	26.1707	40.1907	2.06467	0	23.2374	0	6.4614	10.9016	9988.15	0	0	4640.62	2538.34	0	164.455	86.9026	0	497.962	0	420.215	25.0862	0	0	86.9599	MF12
MF13-29-07-20-09:35		2020-07-29	09:35:00	29.8368	1.077	32	1.005	26.1	1.06937	6.04	-386.6	24	14	200	1.5	trip	0	n	23437.3	1000	21148.7	18.7591	1.16	1.66487	27.2032	26.3715	0.185559	0	18.939	0	25.6358	10.7606	11173.5	0	0	3183.17	1838.1	94.2037	1506.11	369.097	0	744.092	0	365.271	0	92.2858	42.1245	128.028	MF13
MF12-31-07-20-16:25		2020-07-31	16:25:00	32.1215	1.064	32	0.998	28.7	1.0387	6.13	-427.6	24	14	200	0	trip	0	y	20938.6	1000	18650			2.45996	33.1257	19.6012	0.245696	0	16.6666	0	27.9009																		MF12
MF13-31-07-20-16:25		2020-07-31	16:25:00	32.1215	1.064	32	0.998	28.7	1.0387	6.03	-420.1	24	14	200	0	trip	0	y	21398.6	1000	19110			2.41967	33.2149	16.9331	0.015188	0	16.1361	0	31.281																		MF13
MF12-05-08-20-10:15		2020-08-05	10:15:00	36.8646	1.069	32	1.003	26.5	1.05864	6.07	-389.8	24	14	200	1.5	trip	0	n	21067.2	1000	18778.6	5.87986	0.885	2.44075	31.876	23.5223	0.243461	0	17.0109	0	24.9066	8.12335	9456.8	0	26.2974	5088.13	2424	0	178.695	64.3063	0	516.291	0	462.492	0	0	0	119.434	MF12
MF13-05-08-20-10:15		2020-08-05	10:15:00	36.8646	1.071	32	1.003	26.5	1.06063	6.05	-408.4	24	14	200	1.5	trip	0	n	20898.5	1000	18609.9	10.7286	1.37	2.47335	32.767	23.1186	0.0156857	0	17.1871	0	24.4383	12.3669	10610.3	0	0	2866.35	1723.72	0	1541.67	599.728	0	1075.06	200.161	298.963	0	116.759	0	208.847	MF13
MF12-12-08-20-10:16		2020-08-12	10:16:00	43.8653	1.071	32	1	28.2	1.04901	6.03	-413.8	24	14	200	1.5	trip	0	n	20644.1	1000	18355.5	12.5627	1.015	2.48433	30.5731	31.234	0.239805	0	18.7244	0	16.7443	0	9890.5	0	71.8734	5111.34	2471.25	0	212.444	90.6217	0	758.098	197.545	573.635	7.25333	0	0	30.1305	MF12
MF13-12-08-20-10:16		2020-08-12	10:16:00	43.8653	1.064	32	1	28.2	1.04208	5.95	-429.9	24	14	200	1.5	trip	0	n	15684.9	1000	13396.3	19.6321	1.665	3.28559	25.1107	42.4963	0.0210174	0	25.3197	0.069738	3.69689	111.736	11472.6	0	0	2493.54	2392.34	0	1202.44	908.784	0	1502.42	391.267	601.292	27.2591	260.871	106.599	519.661	MF13
MF12-17-08-20-15:00		2020-08-17	15:00:00	49.0625	1.064	32	0.995	28.5	1.04005	6.01	-470	96	14	200	0	trip	0	y	21208.6	1000	18920			2.62498	33.0974	18.4592	0.0240753	0	16.6567	0	29.1377																		MF12
MF13-17-08-20-15:00		2020-08-17	15:00:00	49.0625	1.053	32	0.995	28.5	1.02918	6.08	-437.9	24	14	200	0	trip	0	y	21128.6	1000	18840			2.50538	32.3555	18.7202	0.00191394	0	16.9905	0	29.4264	78.7375	10569.8	0	0	2881.8	2336.79	0	917.261	784.508	0	1224.57	156.715	372.171	15.9779	0	64.0964	618.866	MF13
MF12-19-08-20-08:40		2020-08-19	08:40:00	50.7986	1.063	32	0.994	26.8	1.05062	5.96	-463.7	96	14	200	1.5	trip	0	n	20022.8	1000	17734.2	-4.17074	1.485	2.77794	33.583	22.4593	0.0252367	0	17.5082	0	23.6463	8.01518	10860.6	0	0	3690.87	3266.34	0	137.729	72.742	0	1819.27	65.4299	428.031	39.3358	0	73.5569	0	MF12
MF12-19-08-20-09:50		2020-08-19	09:50:00	50.8472	1.066	32	0.996	27.1	1.05155	5.97	-435.7	96	14	200	1.5	trip	0	n	20087.4	1000	17798.8	133.837	0.94	2.76653	33.4556	22.5354	0.025207	0	17.5727	0	23.6445	0	11256.2	0	3914.03	2437.51	2122.24	99.7697	134.377	135.344	0	1207.3	179.801	257.428	2.78309	0	113.888	0	MF12
MF13-19-08-20-08:40		2020-08-19	08:40:00	50.7986	1.06	32	0.994	26.8	1.04764	6.06	-410.5	24	14	200	1.5	trip	0	n	21085.8	1000	18797.2	2.3451	1.255	2.50832	31.9146	20.1146	0.00188221	0	17.097	0	28.3635																		MF13
MF13-19-08-20-09:50		2020-08-19	09:50:00	50.8472	1.059	32	0.996	27.1	1.0446	5.96	-426.8	24	14	200	1.5	trip	0	n	21342.7	1000	19054.1	343.483	1.17	2.47604	31.4108	20.5086	0.00210172	0	17.183	0	28.4195	0	10842.1	0	872.943	2704.42	2135.99	0	830.438	732.587	0	1150.78	0	444.588	20.4766	0	74.8312	439.755	MF13
MF12-26-08-20-10:05		2020-08-26	10:05:00	57.8576	1.065	32	0.997	27.1	1.05056	6.12	-432.2	96	14	200	1.5	trip	0	n	17340.9	1000	15052.3	12.6616	1.335	3.19538	31.574	37.4942	0.0296708	0	21.8647	0.0721241	5.76989	10.9324	11693.4	0	0	3517.64	2641.42	0	118.069	52.6134	85.0749	2056	126.569	603.935	18.0989	0	67.9249	96.0512	MF12
MF13-26-08-20-10:05		2020-08-26	10:05:00	57.8576	1.06	32	0.997	27.1	1.04559	6.03	-420.1	24	14	200	1.5	trip	0	n	20372.6	1000	18084.1	14.0026	1.405	2.5872	31.3734	33.8186	0.00333365	0	19.1972	0.226222	12.7939	11.5504	9388.06	0	0	2280.6	2384.45	0	747.88	682.235	0	1170.27	64.3705	553.061	12.5199	0	56.7712	548.709	MF13
MF12-31-08-20-10:50		2020-08-31	10:50:00	62.8889	1.069	32	1.002	26.4	1.05933	5.85	-375.9	96	14	200	1.5	trip	0	n	13429.1	1000	11140.5	248.683	0.91	4.11068	20.5587	44.092	0.0378164	0	30.1168	0.208583	0.875376	0	11868.6	0	3402.5	2827.83	1670.88	0	95.9693	74.878	109.664	1625.89	49.4129	204.892	0	0	24.1213	0	MF12
MF13-31-08-20-10:50		2020-08-31	10:50:00	62.8889	1.064	32	1.002	26.4	1.05435	5.95	-382	24	14	200	1.5	trip	0	n	16375.7	1000	14087.1	34.6134	1.4	3.20865	23.9998	44.7829	0.00412764	0	25.691	0.535598	1.77802	0	11442.7	0	880.334	2372.07	2281.89	215.347	707.792	711.701	0	1313.1	0	398.989	97.2984	286.661	66.97	575.121	MF13
MF12-02-09-20-11:00		2020-09-02	11:00:00	64.8958	1.076	32	1.003	26.8	1.06354	6.14	-419.2	96	14	200	1.5	trip	0	n	14183.4	1000	11894.8	14.0571	1.23	3.88713	15.8642	42.0174	0.0358488	0	29.257	0.263676	0.247766	23.1355	11329.7	0	89.9331	4204.73	2049.35	0	91.8802	118.457	0	1781.76	0	345.746	34.501	0	115.607	0	MF12
MF12-02-09-20-15:20		2020-09-02	15:20:00	65.0764	1.072	32	1.002	26.7	1.06025	6.22	-399	96	14	200	0	trip	0	y	22108.6	1000	19820			2.47705	31.9956	17.7887	0.00289092	0	16.4329	0	28.7557																		MF12
MF13-02-09-20-11:00		2020-09-02	11:00:00	64.8958	1.068	32	1.003	26.8	1.05559	6.05	-408	24	14	200	1.5	trip	0	n	16229.6	1000	13941	26.7152	1.245	3.23395	16.0812	43.7758	0.0051006	0	27.1545	0.671944	0.526868	85.9334	11337.1	0	58.0061	2521.8	2674.78	0	639.245	710.388	0	1408.62	64.2171	524.677	69.3044	0	67.8658	597.179	MF13
MF13-02-09-20-15:20		2020-09-02	15:20:00	65.0764	1.053	32	1.002	26.7	1.04136	6.08	-397.9	24	14	200	0	trip	0	y	21148.6	1000	18860			2.49267	31.4032	18.2899	0	0	16.1423	0	28.6001																		MF13
MF12-07-09-20-16:10		2020-09-07	16:10:00	70.1111	1.071	32	1.007	26.3	1.06201	6.12	-412.1	96	14	200	0	trip	0	n	21498.9	1000	19210.3	43.7673		2.54094	31.3342	24.3962	0.00347086	0	17.5733	0.0508038	21.1536																		MF12
MF13-07-09-20-16:10		2020-09-07	16:10:00	70.1111	1.063	32	1.007	26.3	1.05404	5.98	-407.9	24	14	200	0	trip	0	n	21044.8	1000	18756.2	56.1501		2.49854	30.0798	25.5548	0	0	17.2023	0.211357	20.9561																		MF13
MF12-09-09-20-10:10		2020-09-09	10:10:00	71.8611	1.072	32	1.008	26.1	1.06438	5.86	-395.8	96	14	200	1.5	trip	0	n	20292.4	1000	18003.8	8.75815	0.935	2.68963	32.3193	27.9028	0.00409881	0	18.8998	0.0767564	18.1076	93.2537	11320.6	0	1528.09	2702.35	1802	0	197.048	51.5439	0	2018.78	0	117.84	73.8346	0	0	0	MF12
MF13-09-09-20-10:10		2020-09-09	10:10:00	71.8611	1.069	32	1.008	26.1	1.06139	6.05	-399.9	24	14	200	1.5	trip	0	n	19881.5	1000	17592.9	-2.72864	1.24	2.64234	30.9402	29.3134	0	0	18.1192	0.293911	18.6909	17.6845	10709.5	0	108.288	2357.67	3100.06	316.308	747.966	574.73	156.516	1522.3	254.238	539.298	62.5379	0	88.3379	735.92	MF13
MF12-16-09-20-09:25		2020-09-16	09:25:00	78.8299	1.07	32	1.003	26.4	1.06033	6.12	-405.9	96	14	200	1.5	trip	0	n	19302.8	1000	17014.2	8.63047	1.105	2.81987	30.4602	35.8113	0.00452662	0	21.1651	0.209769	9.52918	113.61	10348.5	0	52.4175	3740.35	2484.87	0	422.206	192.833	0	1979.17	90.6522	304.496	12.9008	0	34.6639	108.407	MF12
MF13-16-09-20-09:25		2020-09-16	09:25:00	78.8299	1.055	32	1.003	26.4	1.0454	6.03	-397.9	24	14	200	1.5	trip	0	n	18458.3	1000	16169.7	13.7135	1.035	2.83799	28.6685	37.713	0	0	21.4104	0.710303	8.65974	85.9249	10836.2	0	102.456	2614.33	2384.19	0	863.411	584.885	191.439	1452.51	146.323	579.22	36.8407	101.42	0	499.603	MF13
MF12-24-09-20-15:50		2020-09-24	15:50:00	0	1.06	32	0.99	25.3	1.05793	5.85	-353.8	96	14	200	0	trip	0	n	20968.6	1000	18680		1.065	2.60064	33.1137	18.0714	0	0	16.7475	0	29.4667	35.4281	10993.7	0	39.546	3659.97	2680.55	0	355.31	292.689	0	1344.67	98.8663	244.149	26.6213	101.732	18.6675	71.9905	MF12
MF12-24-09-20-11:15		2020-09-24	11:15:00	86.9062	1.061	32	0.992	26.3	1.05205	6.1	-442	96	14	200	1.5	trip	0	n	15206.7	1000	12918.1	18.852	1.065	3.56805	20.8524	45.4672	0.00629893	0	29.4848	0.621323	0	35.4281	10993.7	0	39.546	3659.97	2680.55	0	355.31	292.689	0	1344.67	98.8663	244.149	26.6213	101.732	18.6675	71.9905	MF12
MF13-24-09-20-15:50		2020-09-24	15:50:00	0	1.042	32	0.99	25.3	1.03995	6.04	-393.9	96	14	200	0	trip	0	n	20998.6	1000	18710		0.995	2.71927	32.2867	18.4176	0	0	17.0043	0.144924	29.4272	16.9649	10931.6	0	39.6955	2912.5	2564.95	0	637.057	612.821	0	1523.35	0	604.122	11.9568	145.198	45.1836	502.224	MF13
MF13-24-09-20-11:15		2020-09-24	11:15:00	86.9062	1.042	32	0.992	26.3	1.03314	6.08	-402	24	14	200	1.5	trip	0	n	13791	1000	11502.4	27.6559	0.995	3.78538	14.3632	47.3449	0	0	32.2595	2.24702	0	16.9649	10931.6	0	39.6955	2912.5	2564.95	0	637.057	612.821	0	1523.35	0	604.122	11.9568	145.198	45.1836	502.224	MF13
MF12-13-10-20-12:00		2020-10-13	12:00:00	18.8403	1.072	32	0.997	24.9	1.0727	5.87	-369.6	84	14	200	0	trip	0	y	21138.6	1000	18850			2.44818	33.2572	17.7639	0	0	18.2873	0	28.2434																		MF12
MF13-13-10-20-12:00		2020-10-13	12:00:00	18.8403	1.047	32	0.997	24.9	1.04769	5.83	-385.9	84	14	200	0	trip	0	y	20878.6	1000	18590			2.52553	32.4353	17.7779	0	0	18.6314	0.122101	28.5078																		MF13
MF12-27-10-20-08:15		2020-10-27	08:15:00	32.684	1.069	32	0.994	26.2	1.06071	5.76	-338.3	84	14	200	1.5	trip	0	n	19344.1	1000	17055.5	206.651	1.155	2.66342	31.3074	41.5049	0	0	22.6182	0.354625	1.55156	0	11467.7	0	3155.12	2480.5	1823.02	0	173.665	219.752	0	813.104	0	299.943	67.4719	0	51.521	254.242	MF12
MF13-27-10-20-08:15		2020-10-27	08:15:00	32.684	1.06	32	0.994	26.2	1.05174	5.75	-337.9	84	14	200	1.5	trip	0	n	18026.8	1000	15738.3	285.4	0.97	2.91126	26.9794	41.7997	0	0	24.9428	0.770468	2.59634	0	7987.19	0	3378.38	1929.03	1393.08	147.589	625.729	554.9	0	1109.55	42.4678	143.635	59.7514	0	37.9238	362.004	MF13
MF12-30-10-20-17:30		2020-10-30	17:30:00	36.0694	1.084	32	1.009	24.7	1.0861	5.75	-384	84	14	200	1.5	dup	0	n	17216.6	1000	14928	84.429	0.915	2.98629	25.4306	44.8427	0	0	26.1852	0.555264	0	0	11587.9	0	3299.47	2625.97	2035.13	0	169.724	178.205	0	897.679	109.338	282.68	20.4887	0	80.451	200.94	MF12
MF13-30-10-20-17:30		2020-10-30	17:30:00	36.0694	1.069	32	1.009	24.7	1.07108	5.76	-343.9	84	14	200	1.5	dup	0	n	15192.3	1000	12903.7	20.5842	1.025	3.449	17.1935	46.9469	0	0	30.871	1.39254	0.147004	0	6001.37	0	3400.89	2053.09	1538.32	0	585.866	568.693	0	1129.67	90.16	230.558	8.79226	0	42.2544	293.243	MF13
MF12-03-11-20-12:45		2020-11-03	12:45:00	39.8715	1.079	32	1.009	26.5	1.06859	5.75	-359.9	84	14	200	1.5	dup	0	y	20818.6	1000	18530		0.71	2.56263	33.2424	17.5775	0	0	18.0492	0.0493267	28.5189	0	11361.5	0	3311.31	2889.07	1821.93	0	116.986	163.384	0	702.166	0	202.529	36.6257	0	39.0995	90.5032	MF12
MF13-03-11-20-12:45		2020-11-03	12:45:00	39.8715	1.074	32	1.009	26.5	1.06362	5.75	-343.9	84	14	200	1.5	dup	0	y	20864.6	1000	18570		0.935	2.53033	31.8035	18.1009	0	0	18.6477	0.259689	28.6579	0	4252.33	0	3166.89	2196.74	1513.94	78.7855	471.018	580.301	0	938.545	0	283.655	44.4001	0	34.2211	315.92	MF13
MF12-06-11-20-16:40		2020-11-06	16:40:00	43.0347	1.088	32	1.014	25.3	1.0859	5.76	-357.8	84	14	200	1.5	dup	0	n	21678.7	1000	19390.2	158.031	0.635	2.45686	32.1084	20.2445	0	0	18.0218	0.235835	26.9326	0	11336.5	0	3211.42	3168.64	1661.21	0	91.9376	139.481	0	523.29	0	182.397	17.4557	0	0	107.92	MF12
MF13-06-11-20-16:40		2020-11-06	16:40:00	43.0347	1.075	32	1.014	25.3	1.07291	5.76	-370.1	84	14	200	1.5	dup	0	n	20538	1000	18243.4	-109.505	1.15	2.56757	31.0282	22.6223	0	0	19.3871	0.669353	23.7255	0	3427.44	0	2970.29	2290.67	1595.25	75.3248	399.706	693.857	0	857.508	0	201.734	34.648	0	46.8901	250.097	MF13
MF12-10-11-20-09:40		2020-11-10	09:40:00	46.7431	1.087	32	1.011	24.4	1.09121	5.75	-365.8	84	14	200	1.5	dup	0	n	21538.7	1000	19250.1	319.052	0.715	2.46881	31.65	23.1708	0	0	18.3789	0.437075	23.8944	0	11351.6	0	3163.58	3224	1721.37	0	97.485	166.048	0	505.136	185.92	359.118	0	0	53.3079	83.6741	MF12
MF13-10-11-20-09:40		2020-11-10	09:40:00	46.7431	1.075	32	1.011	24.4	1.07918	5.76	-361.9	84	14	200	1.5	dup	0	n	19613.9	1000	17319.3	-83.6439	1.3	2.68532	31.0861	30.2042	0	0	20.9819	0.825765	14.2167	0	3144.64	0	2916.53	2153.32	1586.61	184.318	338.25	602.807	0	932.813	123.594	112.119	12.0258	0	45.7635	260.558	MF13
MF12-13-11-20-16:40		2020-11-13	16:40:00	50.0347	1.077	32	1.004	25	1.077	5.75	-379.9	84	14	200	1.5	dup	0	n	21689.4	1000	19400.8	180.231	0.855	2.44758	30.9938	29.4483	0	0	18.8735	0.602313	17.6345	0	10938.7	0	2875.91	2972.34	1974.47	77.824	59.587	69.7898	0	577.44	60.5513	255.507	7.94454	36.8561	22.3358	40.8866	MF12
MF13-13-11-20-16:40		2020-11-13	16:40:00	50.0347	1.067	32	1.004	25	1.067	5.88	-366.4	84	14	200	1.5	dup	0	n	18929.3	1000	16634.7	198.959	1.165	2.77891	29.9591	35.3982	0	0	22.2562	1.02627	8.58134	0	2725.35	0	3604.29	1829.05	1389.66	0	320.826	600.145	75.3536	825.39	53.9797	217.55	38.6749	0	27.7871	154.013	MF13
MF12-17-11-20-11:30		2020-11-17	11:30:00	53.8194	1.089	32	1.013	24.6	1.09181	5.76	-371.8	84	14	200	1.5	dup	0	n	20261.9	1000	17973.3	-38.4762	0.7	2.61538	30.8359	40.9484	0	0	20.6583	0.79077	4.15125	0	11501.8	0	3200.63	2729	2255.98	0	102.705	51.4849	0	875.487	91.4409	274.453	2.14429	0	45.9333	126.817	MF12
MF13-17-11-20-11:30		2020-11-17	11:30:00	53.8194	1.076	32	1.013	24.6	1.07879	5.76	-373.9	84	14	200	1.5	dup	0	n	15064.2	1000	12769.7	41.7802	1.325	3.48635	20.6551	44.5177	0	0	29.1679	1.76785	0.405078	0	3254.31	0	3062.54	1849.17	1483.33	37.4937	358.189	550.999	50.9336	864.749	63.4138	70.7637	14.9861	43.9974	44.8706	124.208	MF13
MF13-19-11-20-12:30		2020-11-19	12:30:00	55.8611	1.075	32	1.008	26.2	1.06668	6.08	-381.9	84	14	200	0	dup	0	n	14015.3	1000	11720.7	30.5549		3.74407	14.2647	46.5827	0	0	33.0112	2.39732	0																		MF13
MF13-19-11-20-16:30		2020-11-19	16:30:00	56.0278	1.075	32	1.012	25.9	1.06876	6.17	-369.9	84	14	200	0	dup	0	y	20974.6	1000	18680			2.52043	32.28	17.9794	0	0	18.2652	0.136722	28.8184																		MF13
MF12-20-11-20-17:20		2020-11-20	17:20:00	57.0625	1.091	32	1.019	25.2	1.0896	5.76	-381.8	84	14	200	1.5	dup	0	y	20868.6	1000	18580		1.085	2.58185	32.9851	17.8196	0	0	17.7991	0.0424089	28.7719	0	11988.2	0	3206.66	2650.94	2418.15	0	108.225	30.2638	0	1058.65	227.763	344.044	1.6943	0	44.5807	138.335	MF12
MF13-20-11-20-17:20		2020-11-20	17:20:00	57.0625	1.082	32	1.019	25.2	1.0806	5.78	-387.9	84	14	200	1.5	dup	0	n	20450.8	1000	18156.2	-122.705	1.115	2.58194	32.7078	18.7258	0	0	18.3803	0.19107	27.413	0	2584.18	0	2634.53	1789.87	1756.77	97.0387	342.457	531.988	0	754.835	254.872	137.223	8.67026	0	51.4449	192.775	MF13
MF12-24-11-20-12:10		2020-11-24	12:10:00	60.8472	1.085	32	1.008	26.2	1.07664	5.77	-362.3	84	14	200	1.5	dup	0	n	20213.3	1000	17924.7	-66.2777	0.95	2.66082	33.7669	27.7007	0	0	18.7982	0.137049	16.9364	0	11288.9	0	2842.4	2392.04	2629.47	105.96	62.6453	54.3006	0	1187.51	76.2837	237.522	20.7128	138.545	64.908	47.1072	MF12
MF13-24-11-20-12:10		2020-11-24	12:10:00	60.8472	1.079	32	1.008	26.2	1.07067	5.79	-413.9	84	14	200	1.5	dup	0	n	19755	1000	17460.4	238.14	1.065	2.66964	32.4494	26.8641	0	0	20.1894	0.377828	17.4498	0	2316.41	0	3782.23	1428.28	1684.85	0	235.926	439.566	0	620.613	77.2914	192.288	31.6917	230.858	38.9256	202.016	MF13
MF12-27-11-20-14:05		2020-11-27	14:05:00	63.9271	1.074	32	1.003	24.7	1.07609	5.76	-343.8	84	14	200	1.5	dup	0	n	20131.2	1000	17842.6	-130.92	0.775	2.66691	33.5168	32.2514	0	0	19.3743	0.227956	11.9627	0	11392.1	0	3205.41	2612.23	2317.78	0	53.69	33.1496	0	1079.53	59.6889	294.568	1.79765	0	26.6349	64.6699	MF12
MF13-27-11-20-14:05		2020-11-27	14:05:00	63.9271	1.065	32	1.003	24.7	1.06708	5.79	-383.9	84	14	200	1.5	dup	0	n	18525.1	1000	16230.5	187.888	1.38	2.84319	31.438	37.6762	0	0	22.2777	0.59334	5.1715	0	2828.76	0	3174.83	1554.86	1784.9	126.783	217.835	426.472	0	571.652	90.3786	262.952	7.51323	110.139	22.9353	227.488	MF13
MF12-01-12-20-10:55		2020-12-01	10:55:00	67.7951	1.078	32	1	25.5	1.07452	5.75	-387.9	84	14	200	1.5	dup	0	n	19069.8	1000	16781.2	-601.458	0.89	2.81011	32.4301	40.3821	0	0	21.0743	0.409547	2.89385	0	11567.1	0	3046.17	2697.31	2350.5	0	58.1603	17.1925	0	1208.44	49.9346	230.712	12.2088	0	36.8676	16.7264	MF12
MF13-01-12-20-12:25		2020-12-01	12:25:00	67.8576	1.054	32	1	25.5	1.05056	5.75	-335.9	84	14	200	1.5	dup	0	y	20814.6	1000	18520		1.075	2.58572	31.7757	18.0401	0	0	18.3214	0.0655296	29.2116	0	3182.57	0	3507.03	1520.16	1655.53	153.626	176.353	349.53	0	658.313	101.731	156.733	4.27538	96.083	47.5751	174.744	MF13
MF12-04-12-20-11:15		2020-12-04	11:15:00	70.809	1.047	32	0.972	25.5	1.04357	5.75	-389.7	84	14	200	1.5	dup	0	n	16725.5	1000	14436.9	123.264	0.87	3.19711	26.6574	43.9561	0	0	25.1979	0.637389	0.35423	139.758	12115.7	0	3367.65	2801.47	2250.59	0	83.7314	72.6318	0	1293.3	0	196.103	0	0	21.0605	14.1304	MF12
MF13-04-12-20-11:15		2020-12-04	11:15:00	70.809	1.043	32	0.972	25.5	1.03958	5.75	-422	84	14	200	1.5	dup	0	n	20020.1	1000	17725.5	101.739	1.165	2.68513	32.1108	27.4299	0	0	19.6724	0.254105	17.8477	0	2447.9	0	3854.64	1474.27	1703.95	160.876	139.634	279.438	0	600.596	103.563	134.446	18.9289	29.8225	34.9902	159.97	MF13
MF12-08-12-20-11:55		2020-12-08	11:55:00	74.8368	1.061	32	0.985	25	1.061	5.76	-401.27	84	14	200	1.5	dup	0	n	15612.3	1000	13323.7	1.72993	0.67	3.4172	21.5617	45.989	0	0	27.9063	1.1258	0	18.824	11371.9	0	2914.82	2881.01	2145.99	0	42.966	38.5495	0	1154.79	0	225.36	24.3569	0	27.7119	0	MF12
MF13-08-12-20-11:55		2020-12-08	11:55:00	74.8368	1.047	32	0.985	25	1.047	5.76	-379.9	84	14	200	1.5	dup	0	n	15818.2	1000	13523.6	-5.41311	1.545	3.39329	27.2811	41.7163	0	0	25.6462	0.613607	1.34959	14.592	4674.94	0	475.899	2087.86	2446.44	224.967	150.629	353.708	0	967.272	158.875	168.994	11.2412	71.792	69.8049	207.874	MF13
MF12-11-12-20-16:05		2020-12-11	16:05:00	78.0104	1.058	32	0.979	25	1.058	5.76	-415.6	84	14	200	1.5	dup	0	y	20808.6	1000	18520		0.63	2.54558	32.5108	17.9699	0	0	18.1357	0.120965	28.7171	0	11559.5	0	3057.27	3283.9	1893.21	0	8.28484	21.9064	0	931.345	0	231.762	20.3599	0	22.1911	8.22676	MF12
MF13-11-12-20-16:05		2020-12-11	16:05:00	78.0104	1.043	32	0.979	25	1.043	5.76	-289.9	84	14	200	1.5	dup	0	y	20804.6	1000	18510		0.655	2.61601	32.3923	17.8784	0	0	18.765	0.0540981	28.2942	0	2790.13	0	5818.58	1139.97	1312.8	60.3218	82.2197	171.009	0	599.691	58.7958	190.875	8.96676	58.6755	35.8861	141.904	MF13
MF13-14-12-20-10:32		2020-12-14	10:32:00	80.7792	1.07	32	0.998	24.4	1.07417	5.85	-133.7	84	14	200	0	dup	0	y	20744.6	1000	18450			2.16181	34.1391	15.7532	0	0	17.1201	0	30.8258																		MF13
MF12-15-12-20-10:15		2020-12-15	10:15:00	81.7674	1.079	32	0.998	24.9	1.0797	5.75	-283.8	84	14	200	1.5	dup	0	n	20912.1	1000	18623.5	414.289	0.595	2.52862	30.9154	21.2503	0	0	18.6169	0.659341	26.0294	0	11720.1	0	3234.61	3385.19	1869.47	99.6063	19.7667	15.4639	0	811.507	0	197.99	56.8864	0	23.1466	1.90643	MF12
MF13-15-12-20-11:10		2020-12-15	11:10:00	81.8056	1.061	31.9	0.997	24.4	1.06516	5.75	-232.3	84	14	200	1.5	dup	0	y	20854.6	1000	18560		0.815	2.54329	33.9298	14.7468	0	0	17.4291	0	31.351	0	4037.95	0	4209.85	1726.71	1332.51	64.8703	119.806	160.973	0	738.946	56.2216	87.5775	32.1951	0	18.1965	122.055	MF13
MF12-18-12-20-13:55		2020-12-18	13:55:00	84.9201	1.085	31.9	1.007	24.2	1.09061	5.75	-383	84	14	200	1.5	dup	0	n	20840.5	1000	18552	-104.637	0.95	2.53293	30.0171	26.5057	0	0	18.944	1.04049	20.9597	4.39988	11886.7	0	3476	3413.91	1978.88	34.1467	28.9848	40.6049	0	819.052	113.001	224.979	6.66856	0	15.1537	0	MF12
MF13-18-12-20-13:55		2020-12-18	13:55:00	84.9201	1.074	32	1.007	24.2	1.07958	5.78	-403.5	84	14	200	1.5	dup	0	n	21394.6	1000	19100.1	376.926	0.705	2.47631	33.4074	18.2489	0	0	17.6927	0.111775	28.063	0	2842.97	0	3629.45	2201.46	1083.76	0	328.525	135.164	0	707.491	48.3389	57.8559	18.0393	0	36.6232	86.2204	MF13
MF12-22-12-20-12:38		2020-12-22	12:38:00	88.8667	1.081	32	1.002	25.1	1.0803	5.75	-359.8	84	14	200	1.5	dup	0	n	19630.3	1000	17341.7	165.468	0.955	2.68417	29.0763	36.8164	0	0	20.9801	1.528	8.9151	11.6786	12180	0	3305.27	3132.99	2419.67	0	60.2306	47.1353	0	1106.91	42.3217	288.145	7.36911	0	35.5596	0	MF12
MF13-22-12-20-12:38		2020-12-22	12:38:00	88.8667	1.068	32	1.002	25.1	1.06731	5.75	-356	84	14	200	1.5	dup	0	n	13406.1	1000	11111.6	144.568	1.135	3.94486	25.7372	39.2049	0	0	29.6604	0.17885	1.27372	0	5780.03	0	3335.54	2673.8	959.008	0	401.313	144.078	0	726.635	75.2218	77.8044	11.112	0	64.4484	42.1238	MF13
MF13-23-12-20-11:50		2020-12-23	11:50:00	89.8333	1.069	32.1	0.997	24.1	1.07526	5.81	-360.1	84	14	200	0	dup	0	n	12373.2	1000	10078.7	10.3362		4.27003	22.3659	40.1773	0	0	32.4377	0.186087	0.563013																		MF13
MF13-23-12-20-13:15		2020-12-23	13:15:00	89.8924	1.061	32	0.996	24.2	1.06654	5.88	-357.9	84	14	200	0	dup	0	y	20854.6	1000	18560			2.62054	31.7455	16.5644	0	0	21.6018	0	27.4678																		MF13
MF12-25-12-20-13:40		2020-12-25	13:40:00	91.9097	1.085	32.1	1.006	25.3	1.0829	5.75	-315.8	84	14	200	1.5	dup	0	n	17350.7	1000	15062.2	265.224	1.055	3.03053	24.4392	44.7161	0	0	24.4469	2.06294	1.30438	0	11768	0	3388.4	2774.55	2291.55	79.531	51.6768	32.9226	0	1162.16	27.2511	244.776	22.7387	0	15.454	0	MF12
MF13-25-12-20-13:40		2020-12-25	13:40:00	91.9097	1.076	32.7	1.006	25.3	1.07391	5.86	-335.9	84	14	200	1.5	dup	0	n	20700.2	1000	18405.6	15.9712	0.935	2.63701	31.5149	20.957	0	0	22.0928	0.100675	22.6976	0	4545.46	0	2925.32	2368.79	923.01	0	495.762	248.383	0	728.916	0	9.1925	11.2734	0	41.6273	36.4291	MF13
MF12-29-12-20-12:35		2020-12-29	12:35:00	95.8646	1.06	32.1	0.977	24.5	1.06346	5.75	-257.7	84	14	200	1.5	dup	0	n	14144.1	1000	11855.5	1854.32	0.92	3.70798	12.3657	49.0097	0	0	31.4816	3.43502	0	31.8818	11786.2	0	3137.83	2778.39	2295.1	0	80.9154	43.7465	0	1259.28	69.4673	315.94	22.9991	0	46.5451	0	MF12
MF12-29-12-20-16:10		2020-12-29	16:10:00	96.0139	1.059	32	0.978	26	1.05212	5.84	-381.9	84	14	200	0	dup	0	y	20818.6	1000	18530			2.51834	30.5153	17.5126	0	0	21.3892	0.205794	27.8588																		MF12
MF13-29-12-20-12:35		2020-12-29	12:35:00	95.8646	1.045	31.7	0.976	24.5	1.04844	5.75	-269.8	84	14	200	1.5	dup	0	n	19411.1	1000	17116.5	747.915	0.995	2.80866	30.5892	29.7158	0	0	24.9427	0.202505	11.7411	9.32678	3899.02	0	3134.57	2167.74	970.126	0	487.564	287.974	0	914.13	0	96.6711	2.93711	0	41.2835	78.4699	MF13
MF12-01-01-21-12:40		2021-01-01	12:40:00	98.8681	1.07	32.7	0.991	25.8	1.06446	5.76	-279.7	84	14	200	1.5	dup	0	n	20558.7	1000	18270.1	26.1372	0.875	2.54574	30.1307	22.2111	0	0	21.9181	0.604011	22.5903	0	11331.3	0	3304.82	2804.86	2184.9	0	58.4434	22.2316	0	1127.32	36.8143	198.846	12.5296	0	0	0	MF12
MF13-01-01-21-12:40		2021-01-01	12:40:00	98.8681	1.065	32.7	0.991	25.8	1.05947	5.74	-333.9	84	14	200	1.5	dup	0	n	16259.3	1000	13964.8	-1486.4	1.31	3.34821	26.9919	37.7594	0	0	29.9778	0.178755	1.74385	19.7879	4136.28	0	2487.24	2096.59	1087.69	64.5544	500.408	447.028	44.1931	993.827	46.099	62.0759	3.49668	0	0	44.9022	MF13
MF13-04-01-21-12:58		2021-01-04	12:58:00	101.881	1.064	32	0.996	24.8	1.06539	5.85	-369.9	84	14	200	0	dup	0	n	10090.5	1000	7795.88	21.3058		5.38874	0.643531	42.8942	0	0	50.6776	0.396019	0																		MF13
MF13-04-01-21-14:40		2021-01-04	14:40:00	101.951	1.062	32.1	0.994	24.3	1.06685	5.9	-355.9	84	14	200	0	dup	0	y	20794.6	1000	18500			2.72972	30.1911	16.6485	0	0	22.7372	0	27.6934																		MF13
MF12-05-01-21-11:38		2021-01-05	11:38:00	102.825	1.068	31.8	0.995	24	1.07496	5.75	-167.5	84	14	200	1.5	dup	0	y	20818.6	1000	18530		1.015	2.41035	31.4934	13.6315	0	0	23.6685	0	28.7963	141.058	12521.6	0	3243.42	2775.96	2270.57	0	210.357	0	0	1491.11	29.6782	116.46	11.9359	0	7.57271	0	MF12
MF13-05-01-21-11:38		2021-01-05	11:38:00	102.825	1.064	31.9	0.995	24	1.07095	5.78	-371.9	84	14	200	1.5	dup	0	n	20761.4	1000	18466.8	1173.58	1.08	2.73091	30.3886	16.9501	0	0	23.0648	0	26.8656	0	4782.99	0	2432.11	2020.26	1154.54	0	512.749	501.929	71.4184	968.969	45.9176	127.327	6.05817	57.583	0	50.1208	MF13
MF12-08-01-21-12:00		2021-01-08	12:00:00	105.84	1.08	31.9	1	24.9	1.0807	5.76	-183.7	84	14	200	1.5	dup	0	n	20905.1	1000	18616.5	160.345	0.515	2.39625	31.0611	12.9637	0	0	24.7213	0	28.8577	46.1079	12353.6	0	5330.29	1810.08	1718.82	0	80.2677	3.61029	0	936.631	0	227.937	8.60221	0	16.5396	0	MF12
MF13-08-01-21-12:00		2021-01-08	12:00:00	105.84	1.068	32.3	1	24.9	1.06869	5.77	-307.9	84	14	200	1.5	dup	0	n	20004.7	1000	17710.1	136.343	0.95	2.83082	31.0637	24.6223	0	0	24.6982	0.0495809	16.7354	9.3566	3730	0	4123.57	1598.26	965.937	0	412.94	441.029	0	758.269	0	93.302	5.13821	0	25.3096	41.8275	MF13
MF13-11-01-21-13:20		2021-01-11	13:20:00	108.896	1.079	32.1	1.007	23.9	1.0867	5.85	-394	84	14	200	0	dup	0	n	15546.3	1000	13251.7	2.74935		3.63984	25.2189	38.1682	0	0	31.9828	0.160701	0.829582																		MF13
MF13-11-01-21-14:20		2021-01-11	14:20:00	108.938	1.072	32	1.007	24.7	1.07409	5.89	-371.9	84	14	200	0	dup	0	y	20954.6	1000	18660			2.63825	32.9848	17.0783	0	0	18.3782	0	28.9205																		MF13
MF12-12-01-21-08:50		2021-01-12	08:50:00	109.708	1.071	32.1	0.995	24.1	1.07727	5.75	-229.9	84	14	200	1.5	dup	0	n	21440.7	1000	19152.1	-57.3226	0.55	2.33247	30.1344	14.2492	0	0	25.281	0	28.003	0	12412	0	5565.2	1774.35	1247.13	0	279.534	7.47656	0	1005.14	0	246.354	12.9817	0	0	0	MF12
MF13-12-01-21-08:50		2021-01-12	08:50:00	109.708	1.068	31.9	0.995	24.1	1.07426	5.75	-355.9	84	14	200	1.5	dup	0	n	20413.3	1000	18118.7	-39.4591	1.35	2.70503	33.7362	18.8573	0	0	19.1131	0	25.5884	10.1545	4995.57	0	3178.53	1764.47	1011.91	0	532.56		0	819.011	55.2333	152.917	5.02067	0	20.8515	59.182	MF13
MF13-18-01-21-12:30		2021-01-18	12:30:00	115.861	1.082	32	1.011	24.4	1.0862	5.86	-331.9	84	14	200	0	dup	0	n	8637.88	1000	6343.3	0.895266		6.37933	2.14282	43.6213	0	0	47.5875	0.269002	0																		MF13
MF13-18-01-21-13:10		2021-01-18	13:10:00	115.889	1.079	32	1.01	24.3	1.08389	5.91	-305.8	84	14	200	0	dup	0	y	20964.6	1000	18670			2.71681	31.5165	17.4301	0	0	19.2302	0	29.1064																		MF13
MF12-26-01-21-10:15		2021-01-26	10:15:00	123.767	1.095	32	1.003	24.6	1.09781	5.78	-380.6	84	14	200	0	dup	0	y	20828.6	1000	18540			2.57561	31.5836	17.4178	0	0	19.3689	0.0906797	28.9633																		MF12
MF13-26-01-21-10:15		2021-01-26	10:15:00	123.767	1.074	31.7	1.003	24.6	1.07679	5.76	-330.2	84	10	200	0	dup	0	y	20854.6	1000	18560			2.72022	32.523	17.124	0	0	18.8418	0	28.7911																		MF13
MF13-28-01-21-09:45		2021-01-28	09:45:00	125.747	1.074	32	0.987	23.5	1.08449	5.75	-303.9	84	10	200	0	dup	0	n	19999.4	1000	17704.8	0.712212		2.83484	34.2039	28.8165	0	0	19.6738	0	14.471																		MF13
MF13-28-01-21-10:45		2021-01-28	10:45:00	125.788	1.058	32	0.988	23.5	1.06841	5.86	-355.9	84	10	200	0	dup	0	y	21014.6	1000	18720			2.51438	33.7673	15.9652	0	0	17.6685	0	30.0847																		MF13
MF12-01-02-21-10:10		2021-02-01	10:10:00	129.764	1.092	32.1	0.975	23.3	1.104	5.85	-402.2	84	14	200	0	dup	0	n	14624.8	1000	12336.2	18.8911		3.66033	24.9396	40.1566	0	0	29.8846	1.02	0.338897																		MF12
MF12-01-02-21-10:40		2021-02-01	10:40:00	129.785	1.064	32	0.977	25.5	1.06054	5.91	-381.5	84	14	200	0	dup	0	y	20798.6	1000	18510			2.46041	32.9637	17.149	0	0	18.2646	0	29.1623																		MF12
MF13-04-02-21-10:50		2021-02-04	10:50:00	132.792	1.077	32.1	1	23.2	1.08962	6.3	-397.9	84	10	200	0	dup	0	n	10858	1000	8563.46	19.1103		4.85294	14.1344	43.3529	0	0	37.2533	0.406361	0																		MF13
MF13-04-02-21-11:35		2021-02-04	11:35:00	132.823	1.073	32	1.001	23.4	1.08418	6.4	-371.9	84	10	200	0	dup	0	y	20954.6	1000	18660			2.67375	32.2301	17.7122	0	0	18.3365	0	29.0475																		MF13
MF12-05-02-21-16:40		2021-02-05	16:40:00	134.035	1.083	32	0.997	26.2	1.07465	5.89	-377.9	84	14	200	0	dup	0	y	20838.6	1000	18550			2.53651	33.3805	17.2284	0	0	17.799	0	29.0555	32.4686	5766.42	0	0	1989.04	2103.12	0	476.304	639.519	0	838.429	0	186.069	33.0521	0	74.4573	314.395	MF12
MF12-11-02-21-12:30		2021-02-11	12:30:00	139.861	1.125	32.2	1.012	25.4	1.12215	5.95	-239.7	84	14	200	0	dup	0	n	9846.9	1000	7558.31	105.591		5.35199	1.02118	42.9722	0	0	48.3096	2.34501	0																		MF12
MF12-11-02-21-13:46		2021-02-11	13:46:00	139.914	1.125	32	1.012	25.2	1.12358	6.03	-309.8	84	14	200	0	dup	0	y	20878.6	1000	18590			2.68812	31.7478	17.2763	0	0	19.2151	0.115394	28.9573																		MF12
MF13-12-02-21-16:30		2021-02-12	16:30:00	141.028	1.077	32	1.013	24.7	1.07909	5.89	-333.9	84	10	200	0	dup	0	y	21094.6	1000	18800			2.68839	31.4208	17.9604	0	0	18.7244	0	29.206																		MF13
[truncated: 65 more columns]

## Sheet: conversion factors
Compound	Biomass	Formate	Acetate	Ethanol	Lactate	n-Butyrate	n-Caproate	n-Hexanol	Propionate	n-Valerate	n-Propanol	i-Butyrate	n-Butanol	n-Caprylate	i-Caproate	n-Pentanol	i-Valerate	n-Heptanoate	Water	He	H2	CO2	C2H4	O2	N2	CH4	CO
MM_g_per_mol	24.612	46	60.02	46.02	90.03	88.04	116.06	102.1	74.03	102.05	60.09	88.04	74.04	144.1	116.06	88.1	102.05	130.07	18	2	2	44	28	32	28	16	28
elec_per_mol	4.2	2	8	12	12	20	32	36	14	26	18	20	24	44	32	30	26	37.8	0	0	2	0	12	-4	0	8	2
elec_per_C	4.2	2	4	6	4	5	5.33333	6	4.66667	5.2	6	5	6	5.5	5.33333	6	5.2	5.4				0	6			8	2
C_number	1	1	2	2	3	4	6	6	3	5	3	4	4	8	6	5	5	7	0	0	0	1	2	0	0	1	1
Formula	C1H1.8O0.5N0.2	CHO2-	C2H3O2-	C2H6O	C3H5O3-	C4H7O2-	C6H11O2-	C6H14O	C3H5O2-	C5H9O2-	C3H8O	i-C4H7O2-	C4H10O	C8H15O2-	i-C6H11O2-	C5H12O	i-C5H9O2-	C7H13O2-	H2O	He	H2	CO2	C2H4	O2	N2	CH4	CO

## Sheet: Average rates
Duration_d	Finish_d	Reactor	Condition3	Avg.Cfix.rate.cmmol.d.L	Avg.Rate.mmol.d.L_Formate	Avg.Rate.mmol.d.L_Acetate	Avg.Rate.mmol.d.L_Ethanol	Avg.Rate.mmol.d.L_Lactate	Avg.Rate.mmol.d.L_n-Butyrate	Avg.Rate.mmol.d.L_n-Caproate	Avg.Rate.mmol.d.L_n-Hexanol	Avg.Rate.mmol.d.L_Propionate	Avg.Rate.mmol.d.L_n-Valerate	Avg.Rate.mmol.d.L_n-Propanol	Avg.Rate.mmol.d.L_i-Butyrate	Avg.Rate.mmol.d.L_n-Butanol	Avg.Rate.mmol.d.L_n-Caprylate	Avg.Rate.mmol.d.L_i-Caproate	Avg.Rate.mmol.d.L_n-Pentanol	Avg.Rate.mmol.d.L_i-Valerate	Avg.Rate.mmol.d.L_n-Heptanoate	Avg.Rate.mmol.d.L_H2	Avg.Rate.mmol.d.L_CO2	Avg.Rate.mmol.d.L_O2	Avg.Rate.mmol.d.L_CH4	Avg.Rate.mmol.d.L_CO	Avg.Rate.mmol.d.L_Biomass	Avg.Rate.cmmol.d.L_Formate	Avg.Rate.cmmol.d.L_Acetate	Avg.Rate.cmmol.d.L_Ethanol	Avg.Rate.cmmol.d.L_Lactate	Avg.Rate.cmmol.d.L_n-Butyrate	Avg.Rate.cmmol.d.L_n-Caproate	Avg.Rate.cmmol.d.L_n-Hexanol	Avg.Rate.cmmol.d.L_Propionate	Avg.Rate.cmmol.d.L_n-Valerate	Avg.Rate.cmmol.d.L_n-Propanol	Avg.Rate.cmmol.d.L_i-Butyrate	Avg.Rate.cmmol.d.L_n-Butanol	Avg.Rate.cmmol.d.L_n-Caprylate	Avg.Rate.cmmol.d.L_i-Caproate	Avg.Rate.cmmol.d.L_n-Pentanol	Avg.Rate.cmmol.d.L_i-Valerate	Avg.Rate.cmmol.d.L_n-Heptanoate	Avg.Rate.cmmol.d.L_H2	Avg.Rate.cmmol.d.L_CO2	Avg.Rate.cmmol.d.L_O2	Avg.Rate.cmmol.d.L_CH4	Avg.Rate.cmmol.d.L_CO
34.9653	60.6771	MF12	Diverse community	24.9548	0.0730066	4.82743	0	-9.36839	3.60179	1.56463	0.145476	-0.231848	0.0984936	0.0950875	0.899493	0.390319	0.153503	0.00106868	-0.0168664	0.0579445	0.118211	-30.0405	3.88518	-0.499222	0.677815	-29.5178	1.52803	0.0730066	9.65485	0	-28.1052	14.4072	9.38777	0.872859	-0.695543	0.492468	0.285263	3.59797	1.56128	1.22803	0.00641205	-0.084332	0.289722	0.82748	0	3.88518	0	0.677815	-29.5178
34.9653	60.6771	MF13	Enriched community	-2.45253	-0.0578113	0.164461	0	-9.30678	2.50003	0.163661	-0.00146387	3.45611	0.151167	0.0203905	0.079893	0.0103897	0.00894957	0.0001794	0.0425399	0.0238383	0.00297023	-0.874063	2.43632	-0.402795	0.0413901	-0.0251853	0.754041	-0.0578113	0.328923	0	-27.9203	10.0001	0.981968	-0.00878321	10.3683	0.755836	0.0611716	0.319572	0.0415588	0.0715965	0.0010764	0.212699	0.119191	0.0207916	0	2.43632	0	0.0413901	-0.0251853
37.8438	147.802	MF12	Feed interval=96 h	7.82981	0.0434737	-1.70421	0	-8.87079	2.39864	1.40178	-0.0156602	0.290169	0.156703	0.0198864	1.65637	0.101785	0.168125	0.0288292	0.0336728	0.0214162	0.0415986	-9.24967	5.36712	-0.42712	0.14075	-13.3377	1.46918	0.0434737	-3.40843	0	-26.6124	9.59458	8.4107	-0.093961	0.870508	0.783516	0.0596591	6.62546	0.407139	1.345	0.172975	0.168364	0.107081	0.29119	0	5.36712	0	0.14075	-13.3377
37.8438	147.802	MF13	Feed interval=24 h	6.34349	0.0287707	-1.76942	0	-9.18137	2.14391	1.61054	0.0565992	0.651545	0.409798	0.0561412	1.2277	0.00358343	0.286788	0.0320026	0.114545	0.0364556	0.274165	-9.4794	6.20421	-0.538429	0.447133	-12.9948	1.40889	0.0287707	-3.53885	0	-27.5441	8.57564	9.66326	0.339595	1.95464	2.04899	0.168424	4.91079	0.0143337	2.2943	0.192016	0.572727	0.182278	1.91916	0	6.20421	0	0.447133	-12.9948
80.2847	260.962	MF12	200 mM acetate feed	3.04946	0.046451	-1.24355	0	-8.30335	3.00384	1.43054	0.020065	0.208386	0.0308998	0.00739431	1.02051	0.0524649	0.107686	0.00665455	0.00889202	0.0175906	0.00365472	-7.25701	6.24381	-0.437098	0.558993	-9.85226	1.33952	0.046451	-2.4871	0	-24.91	12.0154	8.58321	0.12039	0.625158	0.154499	0.0221829	4.08202	0.20986	0.861491	0.0399273	0.0444601	0.087953	0.025583	0	6.24381	0	0.558993	-9.85226
80.2847	260.962	MF13	Acetate-free feed	14.4059	0.0159681	5.26167	0	-9.04549	1.8632	0.982609	0.0266395	0.401481	0.356619	0.0154764	0.790536	0.0572449	0.0633958	0.0046134	0.0289372	0.0284426	0.0609206	-17.8777	9.15468	-0.535897	0.551516	-24.1121	1.95832	0.0159681	10.5233	0	-27.1365	7.4528	5.89566	0.159837	1.20444	1.7831	0.0464293	3.16214	0.22898	0.507167	0.0276804	0.144686	0.142213	0.426445	0	9.15468	0	0.551516	-24.1121
21.059	292.819	MF12	HRT 14 d	30.9911	0.0145235	6.2469	0	-10.0626	1.42911	1.10047	0	0.289616	0.399016	0	1.00768	0.000241065	0.202523	0.0343853	0.0177004	0.067018	0.203486	-31.7102	13.0086	-1.15116	1.33665	-45.3364	2.81558	0.0145235	12.4938	0	-30.1878	5.71644	6.60284	0	0.868849	1.99508	0	4.03074	0.000964259	1.62018	0.206312	0.0885019	0.33509	1.4244	0	13.0086	0	1.33665	-45.3364
21.059	292.819	MF13	HRT 10 d	28.0474	0.0122646	11.1652	0.406638	-14.0846	2.66978	1.67867	0	0.315348	0.40952	-0.0172062	1.32604	0.0973117	0.148766	0.0345199	0.0130896	0.0616622	0.136794	-29.1349	12.4194	-0.393777	0.38831	-40.8551	3.72052	0.0122646	22.3304	0.813277	-42.2538	10.6791	10.072	0	0.946043	2.0476	-0.0516187	5.30416	0.389247	1.19013	0.207119	0.0654479	0.308311	0.957555	0	12.4194	0	0.38831	-40.8551
[truncated: 24 more columns]

## Sheet: CO2 balance estimates
Duration_d	Finish_d	Reactor	Condition3	Avg.Rate.mmol.d.L_Lactate	Avg.Rate.mmol.d.L_CO2	Estimated consumption of lactate with decarboxylation mmol.d.L	Non-CH4 CO2 rate mmol.d.L	Estimated CO2 washed-out mmol.d.L	"Real" CO2 rate mmol.d.L	Estimated abated CO2 from lactate mmol.d.L
34.9653	60.6771	MF12	Diverse community	-9.36839	3.88518	9.17436	4.563	0.843	5.406	3.76837
34.9653	60.6771	MF13	Enriched community	-9.30678	2.43632	5.66758	2.47771	0.843	3.32071	2.34686
37.8438	147.802	MF12	Feed interval=96 h	-8.87079	5.36712	8.26387	5.50787	0.843	6.35087	1.913
37.8438	147.802	MF13	Feed interval=24 h	-9.18137	6.20421	7.60995	6.65134	0.843	7.49434	0.115605
80.2847	260.962	MF12	200 mM acetate feed	-8.30335	6.24381	7.98008	6.8028	0.843	7.6458	0.334274
80.2847	260.962	MF13	Acetate-free feed	-9.04549	9.15468	8.13764	9.70619	0.843	10.5492	-2.41155
21.059	292.819	MF12	HRT 14 d	-10.0626	13.0086	9.07123	14.3452	0.843	15.1882	-6.11699
21.059	292.819	MF13	HRT 10 d	-14.0846	12.4194	13.1531	12.8077	1.18	13.9877	-0.834538

## Sheet: FEED_acetate200mM
FEED TYPE 1
Compound	Biomass	Formate	Acetate	Ethanol	Lactate	n-Butyrate	n-Caproate	n-Hexanol	Propionate	n-Valerate	n-Propanol	i-Butyrate	n-Butanol	n-Caprylate	i-Caproate	n-Pentanol	i-Valerate	n-Heptanoate
Feed_Concentration_mg_per_L	0	0	12415.2	0	11742.6	0	0	0	0	0	0	0	0	0	0	0	0	0

## Sheet: FEED_acetatefree
FEED TYPE 2
Compound	Biomass	Formate	Acetate	Ethanol	Lactate	n-Butyrate	n-Caproate	n-Hexanol	Propionate	n-Valerate	n-Propanol	i-Butyrate	n-Butanol	n-Caprylate	i-Caproate	n-Pentanol	i-Valerate	n-Heptanoate
Feed_Concentration_mg_per_L	0	0	0	0	11742.6	0	0	0	0	0	0	0	0	0	0	0	0	0
